# Supplementary material for: Development of Small Molecule MEIS Inhibitors that modulate HSC activity
Source: Sci Rep. 2020 May 14;10:7994. doi: 10.1038/s41598-020-64888-3 (PMC7224207; doi:10.1038/s41598-020-64888-3)
Supplement: Supplementary file 2 — Supplementary information2 [file 41598_2020_64888_MOESM2_ESM.xlsx]

## Sheet: Enrichment data
Supplementary File 1 (related to Figure 1): Enrichment analysis
Homeobox Inhibitor libr. dataset			PubChem Training dataset			LOPAC 1280 dataset			ZINC dataset																																				Ttest	Homeobox Inhibitor libr. dataset	PubChem Training dataset	LOPAC 1280 dataset	ZINC dataset
PubChem ID	MEIS DB Affinity (kcal/mol) (PDB:3K2A)		PubChem ID	MEIS DB Affinity (kcal/mol) (PDB:3K2A)		ZINC ID	MEIS DB Affinity (kcal/mol) (PDB:3K2A)		ZINC ID	MEIS DB Affinity (kcal/mol) (PDB:3K2A)			Enrichment Count	Screened SM Count	<-5.6 SM Count	<-6 SM Count	<-6.3 SM Count	<-6.6 SM Count	<-6.9 SM Count	<-7 SM Count	<-7.1 SM Count		Enrichment Ratio	<-5.6 SM Ratio	<-6 SM Ratio	<-6.3 SM Ratio	<-6.6 SM Ratio	<-6.9 SM Enrichment	<-7 SM Enrichment	<-7.1 SM Enrichment															Affinity	-5.12792	-4.41542	-4.43674	-4.78793
1318	-4.9		51572	-8.3		ZINC00000016	-4.2		ZINC00000010	-4.1			Homeobox Inhibitor libr. dataset	4387	1151	497	219	109	44	29	21		Homeobox Inhibitor libr. dataset	26.2366	11.3289	4.99202	2.48461	1.00296	0.661044	0.478687															S.E	0.0108577	0.00812149	0.0267712	0.00726596
1329	-4.1		51570	-8		ZINC00000023	-4.4		ZINC00000070	-5.7			PubChem Training dataset	11683	1054	399	183	78	31	25	16		PubChem Training dataset	9.02166	3.41522	1.56638	0.667637	0.265343	0.213986	0.136951															ttest		5.6008e-12	2.67969e-188	2.48394e-09
1330	-4.4		51571	-8		ZINC00000053	-3.4		ZINC00000095	-4.6			LOPAC 1280 dataset	1625	177	66	27	10	4	3	3		LOPAC 1280 dataset	10.8923	4.06154	1.66154	0.615385	0.246154	0.184615	0.184615
1570	-3.4		55766	-7.8		ZINC00000061	-4.4		ZINC00000104	-3.4			ZINC dataset	904551	239142	98422	37995	11368	2630	1527	838		ZINC dataset	26.4376	10.8808	4.20043	1.25676	0.290752	0.168813	0.0926426
1689	-4.8		55765	-7.7		ZINC00000083	-2.9		ZINC00000106	-4.6													Average Unrelated datasets	15.4505	6.11917	2.47611	0.846592	0.267416	0.189138	0.13807
1795	-3.9		59744	-7.6		ZINC00000096	-4.4		ZINC00000134	-5.1
2020	-4.3		67241	-7.4		ZINC00000133	-4.3		ZINC00000137	-4.7													Homeobox vs other datasets	<-6 SM Count	<-6.3 SM Count	<-6.6 SM Count	<-6.9 SM Count	<-7 SM Count	<-7.1 SM Count	<-7.2 SM Count
2247	-6		66497	-7.4		ZINC00000242	-4.4		ZINC00000145	-4.8													Afinity	5.6	6	6.3	6.6	6.9	7	7.2
2361	-6.7		67482	-7.3		ZINC00000266	-4.1		ZINC00000277	-4.7														<-6 SM Count	<-6.3 SM Count	<-6.6 SM Count	<-6.9 SM Count	<-7 SM Count	<-7.1 SM Count	<-7.2 SM Count
2363	-4.9		53004	-7.2		ZINC00000290	-4.4		ZINC00000440	-4.7													Log2 Affinity	2.48543	2.58496	2.65535	2.72247	2.7866	2.80735	2.848
2519	-3.4		57168	-7.2		ZINC00000367	-4.7		ZINC00000478	-5													PubChem Training vs ZINC dataset	0.341243	0.313877	0.372909	0.531238	0.912609	1.26759	1.47827
2722	-4		68283	-7.2		ZINC00000385	-5.2		ZINC00000512	-4.7													LOPAC1280 vs vs ZINC dataset	0.412	0.373277	0.395564	0.489661	0.846611	1.09361	1.99277
2788	-4		67276	-7.1		ZINC00000393	-4.9		ZINC00000633	-4.6													PubChem Training vs LOPAC dataset	0.828259	0.840868	0.942728	1.08491	1.07796	1.15909	0.741819
2833	-4.2		60775	-7.1		ZINC00000401	-4.1		ZINC00000672	-4.5													Homeobox vs ZINC dataset	0.992396	1.04119	1.18846	1.97701	3.44955	3.91584	5.16703
2856	-4.7		60068	-7.1		ZINC00000416	-5.3		ZINC00000747	-5													Homeobox vs Pubchem Training Set	2.90818	3.31719	3.18698	3.72151	3.77988	3.08919	3.49531
3598	-4.5		67448	-7.1		ZINC00000435	-5.1		ZINC00000785	-4													Homeobox vs LOPAC1280 dataset	2.40873	2.78932	3.00446	4.0375	4.07454	3.58065	2.59289
3832	-4.6		51105	-7		ZINC00000469	-4.5		ZINC00000816	-2.8
4122	-5.7		63586	-7		ZINC00000504	-4.8		ZINC00000994	-3.6
4692	-4.2		63589	-7		ZINC00000523	-4.3		ZINC00001002	-4.6
4865	-4.8		66501	-7		ZINC00000549	-4.5		ZINC00001020	-5.1
4882	-5.7		66476	-7		ZINC00000558	-3.9		ZINC00001022	-5.5
5100	-4.7		57046	-7		ZINC00000565	-4.6		ZINC00001050	-3.5
5153	-3.8		67189	-7		ZINC00000607	-4.5		ZINC00001113	-4.7
5154	-5.5		61399	-7		ZINC00000610	-5		ZINC00001227	-4.4
5311	-5		62448	-7		ZINC00000655	-5.1		ZINC00001233	-4.2
5614	-3.8		58355	-6.9		ZINC00000693	-3.9		ZINC00001240	-4.7
6167	-4.2		66572	-6.9		ZINC00000706	-6.2		ZINC00001249	-4.1
6185	-5		66500	-6.9		ZINC00000733	-4		ZINC00001266	-3.8
6706	-4.7		67471	-6.9		ZINC00000746	-4.3		ZINC00001268	-3.6
6769	-4.6		67447	-6.9		ZINC00000797	-4.8		ZINC00001272	-4.3
8323	-4.6		64300	-6.9		ZINC00000905	-3.2		ZINC00001283	-4.6
8974	-4		63918	-6.8		ZINC00000911	-5.2		ZINC00001300	-4.6
8975	-3.8		51631	-6.8		ZINC00000931	-5		ZINC00001315	-4.7
9516	-5.4		59396	-6.8		ZINC00000982	-4		ZINC00001411	-3.9
10156	-4.3		67462	-6.8		ZINC00001041	-3.5		ZINC00001431	-5.2
10168	-4.9		51633	-6.8		ZINC00001083	-5.6		ZINC00001527	-4.7
10365	-3.6		60838	-6.8		ZINC00001084	-3.8		ZINC00001679	-4.9
10607	-4.9		68059	-6.8		ZINC00001113	-4.7		ZINC00001717	-5.3
15478	-5.4		65652	-6.7		ZINC00001115	-4.3		ZINC00002088	-4.1
17335	-4		50602	-6.7		ZINC00001160	-3.9		ZINC00002090	-5
19103	-3.5		66870	-6.7		ZINC00001171	-5.1		ZINC00002094	-4.6
19910	-3.4		55714	-6.7		ZINC00001281	-3.9		ZINC00002143	-4.8
20345	-4.4		62141	-6.7		ZINC00001331	-5.4		ZINC00002223	-5.7
20502	-3.7		68281	-6.7		ZINC00001341	-3.9		ZINC00002276	-4.3
20992	-4.3		50606	-6.7		ZINC00001379	-3.8		ZINC00002966	-4
29893	-5.5		51630	-6.7		ZINC00001441	-5.4		ZINC00003367	-3.8
31316	-5.1		67457	-6.7		ZINC00001464	-4.9		ZINC00003704	-4.2
34942	-4.5		67479	-6.7		ZINC00001473	-5.5		ZINC00004140	-3.7
39164	-5.6		55733	-6.7		ZINC00001495	-5.3		ZINC00004578	-4
40586	-4.4		67467	-6.7		ZINC00001505	-3.9		ZINC00004710	-3.9
42640	-4		67445	-6.7		ZINC00001522	-4.2		ZINC00004749	-5
43795	-5.3		64302	-6.7		ZINC00001524	-4.1		ZINC00005077	-5
52884	-6.4		61043	-6.7		ZINC00001553	-4.9		ZINC00005501	-5.4
55498	-3.8		67187	-6.7		ZINC00001575	-4.2		ZINC00005779	-3.4
57162	-3.8		67010	-6.7		ZINC00001579	-4.4		ZINC00005789	-4.2
57163	-3.8		52492	-6.7		ZINC00001609	-4.7		ZINC00005803	-5.7
65047	-5.1		63607	-6.6		ZINC00001624	-5.5		ZINC00005959	-4.5
65768	-4.7		52653	-6.6		ZINC00001632	-4.6		ZINC00006285	-3.8
67277	-5.5		65489	-6.6		ZINC00001639	-5.4		ZINC00006561	-5.6
68262	-3.5		51451	-6.6		ZINC00001655	-4.1		ZINC00006568	-4.9
69765	-3.7		56441	-6.6		ZINC00001661	-4.4		ZINC00006995	-4.7
70848	-5.6		57043	-6.6		ZINC00001673	-4.2		ZINC00007673	-4.6
71766	-3.9		65490	-6.6		ZINC00001721	-4.2		ZINC00007747	-5.2
72402	-5.4		67470	-6.6		ZINC00001735	-4.1		ZINC00008011	-6
72462	-5.8		52274	-6.6		ZINC00001773	-5		ZINC00008012	-5.4
72721	-5		52487	-6.6		ZINC00001792	-4.2		ZINC00008662	-6
72810	-4.2		51632	-6.6		ZINC00001802	-3.4		ZINC00008678	-4
72813	-4.1		63239	-6.6		ZINC00001863	-5.4		ZINC00008959	-4.6
73427	-6.1		67195	-6.6		ZINC00001875	-4.1		ZINC00009061	-4.8
75281	-3.4		60432	-6.6		ZINC00001905	-3.8		ZINC00009129	-4.6
77955	-6		63210	-6.6		ZINC00001958	-4.7		ZINC00009704	-3.7
81400	-4.4		65703	-6.6		ZINC00001959	-5.3		ZINC00010164	-3.4
81403	-4.8		67008	-6.6		ZINC00001979	-4.5		ZINC00012721	-5.3
81406	-4.5		52217	-6.6		ZINC00002002	-4.1		ZINC00012724	-5.3
82533	-5.5		67449	-6.6		ZINC00002005	-3		ZINC00012752	-4.6
85511	-4.2		67453	-6.6		ZINC00002009	-3.2		ZINC00012754	-4.5
87052	-4.8		50245	-6.6		ZINC00002020	-4.7		ZINC00013497	-4.3
89341	-5.2		66107	-6.6		ZINC00002041	-4.5		ZINC00013923	-4.6
91467	-4.5		63949	-6.5		ZINC00002151	-3.6		ZINC00014087	-3.7
93149	-5.2		55183	-6.5		ZINC00002176	-4.3		ZINC00014358	-4.4
95307	-5.1		66066	-6.5		ZINC00002233	-3.9		ZINC00014359	-4.3
97865	-4.2		58214	-6.5		ZINC00002248	-4.4		ZINC00016616	-3.7
99803	-4.1		59157	-6.5		ZINC00002272	-5.8		ZINC00016786	-4.7
99844	-4.7		60417	-6.5		ZINC00002273	-4.2		ZINC00017096	-3.8
100037	-4.3		64008	-6.5		ZINC00002279	-5.1		ZINC00017116	-5.2
100064	-4.1		52636	-6.5		ZINC00002281	-4.6		ZINC00017119	-5.4
100489	-5.2		52884	-6.5		ZINC00002433	-5.1		ZINC00017617	-5.4
100520	-4.2		52885	-6.5		ZINC00002647	-4.7		ZINC00018097	-4.3
101486	-5.9		59653	-6.5		ZINC00002748	-4.7		ZINC00018161	-4.6
105000	-4.5		66718	-6.5		ZINC00003233	-3.9		ZINC00019523	-4.4
122815	-4.8		52673	-6.5		ZINC00003642	-4		ZINC00020233	-4.2
130606	-4.9		63189	-6.5		ZINC00003649	-5.2		ZINC00020242	-4.5
131182	-5.4		51077	-6.5		ZINC00003711	-4.9		ZINC00020831	-5
138252	-5.3		58896	-6.5		ZINC00003718	-4.5		ZINC00020920	-6.4
151506	-4.4		63776	-6.5		ZINC00003834	-4.5		ZINC00020934	-4.8
151582	-5		53009	-6.5		ZINC00003848	-4.7		ZINC00020936	-4.4
170616	-4.2		53173	-6.5		ZINC00003911	-5.7		ZINC00020938	-4.9
173262	-5.1		53290	-6.5		ZINC00004166	-4.6		ZINC00020949	-4.9
176158	-5.2		55577	-6.5		ZINC00004234	-3.8		ZINC00021702	-4.7
179617	-5.1		55007	-6.5		ZINC00004264	-5		ZINC00021703	-4.5
182785	-6.7		60164	-6.5		ZINC00004285	-4.1		ZINC00021730	-5.5
200953	-5.2		64824	-6.5		ZINC00004319	-5.6		ZINC00021732	-4.5
212817	-4.4		61336	-6.5		ZINC00004351	-5.1		ZINC00022706	-4.4
217907	-4.3		66496	-6.5		ZINC00004785	-5.5		ZINC00022708	-4.5
219563	-5.4		60067	-6.5		ZINC00004840	-5.2		ZINC00023222	-4.6
220401	-4.3		52827	-6.4		ZINC00004942	-4.4		ZINC00023472	-4.8
220490	-4.8		63678	-6.4		ZINC00004949	-3.7		ZINC00023882	-4.9
222169	-4.9		64009	-6.4		ZINC00004975	-4.6		ZINC00023890	-5.9
229543	-4.9		64869	-6.4		ZINC00004982	-5.2		ZINC00023891	-4.7
230132	-3.4		52825	-6.4		ZINC00005041	-4.4		ZINC00023894	-5.7
231205	-5		58947	-6.4		ZINC00005046	-6.4		ZINC00023895	-4.6
233577	-5.5		60932	-6.4		ZINC00005085	-5.1		ZINC00024095	-4.9
233874	-5.3		67122	-6.4		ZINC00005190	-3.2		ZINC00024114	-5
234636	-4.8		67218	-6.4		ZINC00005203	-4.5		ZINC00024336	-5
236065	-4.4		51034	-6.4		ZINC00005256	-4.2		ZINC00024337	-6
236584	-4.2		55463	-6.4		ZINC00005343	-5		ZINC00024395	-5
238775	-5.1		60654	-6.4		ZINC00005475	-5.5		ZINC00024705	-4.5
238797	-4.4		64603	-6.4		ZINC00005560	-4.5		ZINC00027048	-4.7
239578	-4.4		66692	-6.4		ZINC00005579	-4.6		ZINC00027061	-4.8
240061	-5.3		66871	-6.4		ZINC00005747	-4.8		ZINC00027619	-4.3
240350	-5.8		67468	-6.4		ZINC00005994	-5.9		ZINC00027639	-5.8
240739	-4.2		67487	-6.4		ZINC00006014	-4.9		ZINC00027653	-4.5
242436	-4.2		67546	-6.4		ZINC00006138	-4.3		ZINC00027663	-4.9
246666	-4.6		51482	-6.4		ZINC00006481	-4.5		ZINC00027711	-4.8
247955	-4.3		57316	-6.4		ZINC00006787	-5.5		ZINC00027720	-5.6
248020	-6.1		62618	-6.4		ZINC00006788	-6.6		ZINC00027722	-6
248894	-5		63341	-6.4		ZINC00007042	-5.9		ZINC00027723	-4.7
253602	-3.9		64504	-6.4		ZINC00007244	-4.8		ZINC00027781	-6.2
254824	-5.2		52584	-6.4		ZINC00007253	-4.3		ZINC00027806	-5.7
255329	-5.1		55272	-6.4		ZINC00007339	-5		ZINC00027810	-5.4
257243	-4.8		65449	-6.4		ZINC00007360	-5.3		ZINC00027818	-5.8
257272	-4.6		51628	-6.4		ZINC00007429	-4.5		ZINC00027846	-5.1
257278	-4.6		55576	-6.4		ZINC00007459	-4.2		ZINC00027850	-4.6
260644	-3.9		55769	-6.4		ZINC00007601	-4.7		ZINC00027881	-5.6
260645	-4		56273	-6.4		ZINC00008558	-4.4		ZINC00027887	-4.2
262093	-3.5		55427	-6.4		ZINC00008695	-4.4		ZINC00027888	-4.1
262136	-5		56964	-6.4		ZINC00008819	-4.1		ZINC00027895	-6.2
262537	-4.4		67481	-6.4		ZINC00008902	-4		ZINC00027939	-6.3
265898	-5.3		64836	-6.4		ZINC00009070	-5.3		ZINC00027953	-5.8
265940	-5.8		54291	-6.4		ZINC00009073	-5.1		ZINC00027962	-5.7
266923	-3.8		60418	-6.4		ZINC00009708	-4		ZINC00027969	-4.9
268720	-3.3		65927	-6.4		ZINC00009851	-5		ZINC00027999	-4.8
268760	-4.7		52489	-6.4		ZINC00010402	-3.8		ZINC00028003	-4.9
268761	-4.6		62555	-6.4		ZINC00011012	-4.7		ZINC00028010	-5.5
268762	-4.4		58973	-6.3		ZINC00011658	-5.5		ZINC00028025	-5.8
270378	-4.4		58213	-6.3		ZINC00011665	-5		ZINC00028032	-4.9
270853	-3.6		66000	-6.3		ZINC00012342	-5.5		ZINC00028101	-4.5
270861	-3.9		52285	-6.3		ZINC00012687	-4		ZINC00028123	-5.4
272429	-4.1		63415	-6.3		ZINC00013156	-4.1		ZINC00028146	-4
272529	-4.1		59743	-6.3		ZINC00013748	-5.1		ZINC00028152	-5.7
272938	-4		60474	-6.3		ZINC00014007	-4.8		ZINC00028190	-5
275363	-3.6		65094	-6.3		ZINC00014036	-5.4		ZINC00028194	-5.6
275684	-4.7		50962	-6.3		ZINC00014457	-4		ZINC00028319	-5.5
276685	-4.2		55275	-6.3		ZINC00014551	-5.6		ZINC00028335	-5.8
278037	-5.7		55881	-6.3		ZINC00014669	-5.4		ZINC00028337	-5.7
279596	-3.7		57959	-6.3		ZINC00015331	-4.4		ZINC00028358	-5.4
279619	-4.7		58726	-6.3		ZINC00015332	-3.6		ZINC00028391	-4.1
279782	-4		58924	-6.3		ZINC00015335	-5.8		ZINC00028409	-4.9
280101	-5		63658	-6.3		ZINC00015951	-4.9		ZINC00028410	-5.2
280899	-3.8		67464	-6.3		ZINC00016827	-5.1		ZINC00028411	-5.9
282594	-4.9		55273	-6.3		ZINC00016912	-5.5		ZINC00028412	-5.3
282598	-5		60854	-6.3		ZINC00020228	-3.8		ZINC00028416	-6.1
282938	-4.1		63659	-6.3		ZINC00020229	-4.4		ZINC00028428	-4.5
284708	-3.7		52601	-6.3		ZINC00020230	-4.6		ZINC00028441	-6
286326	-4.7		55798	-6.3		ZINC00020231	-4		ZINC00028442	-4.8
288760	-4.9		63580	-6.3		ZINC00020236	-4.3		ZINC00028474	-4.7
289018	-4.7		66127	-6.3		ZINC00020237	-4.1		ZINC00028498	-5.9
289100	-4.7		67238	-6.3		ZINC00020240	-5		ZINC00028499	-6.1
290355	-4.3		57622	-6.3		ZINC00020244	-4.5		ZINC00028593	-5.8
291365	-6.6		64873	-6.3		ZINC00020245	-4.5		ZINC00028657	-5.6
291920	-3.9		67735	-6.3		ZINC00020248	-4.6		ZINC00028661	-4.7
292763	-3.8		67736	-6.3		ZINC00020250	-4		ZINC00028691	-4.6
295538	-6.2		51629	-6.3		ZINC00020251	-4.8		ZINC00028921	-4.2
298620	-5.6		60539	-6.3		ZINC00020252	-3.5		ZINC00028943	-5.8
299525	-4.1		63582	-6.3		ZINC00020255	-3.9		ZINC00028948	-6.4
300573	-5.4		63644	-6.3		ZINC00020257	-3.6		ZINC00028965	-4.9
300631	-5.5		52218	-6.3		ZINC00020684	-4.1		ZINC00028967	-5.6
304457	-4.6		52639	-6.3		ZINC00022280	-4.4		ZINC00028994	-4.8
306590	-3.7		66503	-6.3		ZINC00023472	-4.9		ZINC00028995	-4.9
310867	-4.7		57997	-6.3		ZINC00023894	-5.1		ZINC00029002	-4.7
312590	-4.1		67436	-6.3		ZINC00024411	-4.7		ZINC00029082	-5.2
313562	-3.9		60516	-6.3		ZINC00025301	-5.1		ZINC00029098	-5.6
313582	-3.2		65993	-6.3		ZINC00032350	-3.9		ZINC00029134	-4.6
313619	-4.5		59161	-6.2		ZINC00033131	-4.5		ZINC00029135	-4
314146	-4.8		53675	-6.2		ZINC00033882	-3.8		ZINC00029136	-4.8
314836	-5.5		60810	-6.2		ZINC00034157	-4.5		ZINC00029137	-4.7
315392	-4.6		55214	-6.2		ZINC00034158	-4.3		ZINC00029138	-4.2
319089	-5.7		65076	-6.2		ZINC00035528	-4.9		ZINC00029140	-4.8
319575	-5.3		60484	-6.2		ZINC00035529	-4.6		ZINC00029141	-4.3
320267	-3.8		63553	-6.2		ZINC00035530	-4.6		ZINC00029142	-5.4
323364	-5.9		63855	-6.2		ZINC00035531	-4.7		ZINC00029143	-4.5
323616	-3.9		54555	-6.2		ZINC00035532	-4.1		ZINC00029149	-4.8
324415	-5.2		63466	-6.2		ZINC00035533	-3.9		ZINC00029193	-3.9
327045	-5.1		63687	-6.2		ZINC00036634	-3.8		ZINC00029196	-4.3
327536	-4		64919	-6.2		ZINC00039089	-4.4		ZINC00029197	-5.3
328144	-5.5		67822	-6.2		ZINC00039090	-4		ZINC00029198	-5.5
329304	-3.9		51480	-6.2		ZINC00039173	-5		ZINC00029199	-5.9
330973	-6.3		61117	-6.2		ZINC00039906	-3.6		ZINC00029200	-4.2
331783	-4.9		63956	-6.2		ZINC00042475	-4.4		ZINC00029201	-4
332389	-4.4		65636	-6.2		ZINC00044027	-4.4		ZINC00029203	-4.2
332902	-6		65990	-6.2		ZINC00047553	-5.6		ZINC00029637	-4.9
332905	-6.1		51459	-6.2		ZINC00056445	-4.9		ZINC00029639	-5.8
332908	-6.1		51545	-6.2		ZINC00056459	-3.5		ZINC00029645	-5
333459	-4.5		53454	-6.2		ZINC00056460	-3.5		ZINC00029660	-5.1
334858	-5.6		55280	-6.2		ZINC00056495	-4.3		ZINC00029712	-5.6
338839	-4.9		57095	-6.2		ZINC00056509	-5.6		ZINC00029739	-5
340916	-5.2		57103	-6.2		ZINC00056545	-4.3		ZINC00029744	-5
341279	-4.1		60264	-6.2		ZINC00056555	-4.6		ZINC00029750	-6.2
341502	-4.7		64432	-6.2		ZINC00056556	-5.2		ZINC00029782	-4.3
341543	-4		67465	-6.2		ZINC00056645	-4.4		ZINC00029869	-4.3
342123	-4.9		66742	-6.2		ZINC00056646	-4.8		ZINC00029893	-4.8
345759	-4.6		50506	-6.2		ZINC00056647	-3.9		ZINC00029911	-4.7
347381	-4.2		51867	-6.2		ZINC00056648	-4.2		ZINC00029917	-4.8
347781	-4.9		58907	-6.2		ZINC00056652	-4.7		ZINC00029926	-6
352429	-4.6		64007	-6.2		ZINC00056653	-4.6		ZINC00029927	-4.6
353539	-4.2		52491	-6.2		ZINC00056655	-3.8		ZINC00029953	-5.4
358793	-4.7		54578	-6.2		ZINC00056656	-4.1		ZINC00029955	-5
360404	-4.8		63174	-6.2		ZINC00056710	-3.9		ZINC00029968	-5.2
360991	-4.8		66717	-6.2		ZINC00056711	-4.6		ZINC00029975	-4.5
365208	-5.9		54713	-6.2		ZINC00057001	-3.6		ZINC00030011	-5
369539	-5.1		55426	-6.2		ZINC00057008	-4.8		ZINC00030013	-4.9
371687	-3.9		50113	-6.2		ZINC00057058	-3.8		ZINC00030075	-5.1
371711	-4		65651	-6.2		ZINC00057060	-4.5		ZINC00030142	-4.6
373493	-4.5		66487	-6.2		ZINC00057062	-3.4		ZINC00030161	-4.9
373692	-3.9		52586	-6.2		ZINC00057152	-4.4		ZINC00030228	-5.1
373978	-4		57169	-6.2		ZINC00057163	-3.9		ZINC00030229	-5.4
374010	-4		52219	-6.2		ZINC00057173	-4.5		ZINC00030292	-5.7
375895	-3.6		67191	-6.2		ZINC00057206	-3.9		ZINC00030293	-4.4
381392	-4.4		66475	-6.2		ZINC00057237	-4.8		ZINC00030296	-4.3
381504	-5.9		67454	-6.2		ZINC00057260	-4.8		ZINC00030311	-4.7
381511	-5.7		54750	-6.2		ZINC00057278	-5.4		ZINC00030332	-4.9
381594	-6		51823	-6.2		ZINC00057313	-5.1		ZINC00030371	-5
382066	-4.8		67214	-6.2		ZINC00057319	-5.3		ZINC00030372	-4.9
382067	-4.5		51219	-6.1		ZINC00057320	-5.2		ZINC00030386	-5.8
384217	-4.1		52992	-6.1		ZINC00057321	-3.5		ZINC00030405	-5.4
387104	-5.8		59126	-6.1		ZINC00057344	-4.4		ZINC00030423	-4.9
387118	-5.9		59900	-6.1		ZINC00057401	-3.9		ZINC00030427	-3.8
388029	-5.4		51098	-6.1		ZINC00057406	-3.5		ZINC00030430	-4.2
392790	-5.7		55606	-6.1		ZINC00057407	-4		ZINC00030431	-3.6
394347	-3.4		63685	-6.1		ZINC00057408	-3.7		ZINC00030441	-4.9
394449	-4.7		64881	-6.1		ZINC00057409	-3.9		ZINC00030442	-4.8
397075	-6.1		53445	-6.1		ZINC00057421	-3.8		ZINC00030443	-4.9
400634	-4.7		55970	-6.1		ZINC00057422	-5.4		ZINC00030446	-5.6
404470	-5.1		63635	-6.1		ZINC00057435	-4.2		ZINC00030447	-5.8
406008	-5.1		50530	-6.1		ZINC00057458	-4.9		ZINC00030453	-4.6
417287	-5.5		56890	-6.1		ZINC00057465	-4.4		ZINC00030454	-4.6
426728	-4		62872	-6.1		ZINC00057483	-5.5		ZINC00030459	-5
430455	-4.6		64527	-6.1		ZINC00057490	-4.2		ZINC00030460	-4.9
430588	-3.2		53088	-6.1		ZINC00057498	-3.4		ZINC00030461	-5
434137	-3.9		55153	-6.1		ZINC00057499	-3.3		ZINC00030462	-4.6
434381	-4.6		55229	-6.1		ZINC00057512	-5.3		ZINC00030498	-5.5
434610	-3.9		55732	-6.1		ZINC00057521	-3.5		ZINC00030512	-4.5
435851	-4.6		57105	-6.1		ZINC00057523	-4		ZINC00030548	-5
436058	-4		57119	-6.1		ZINC00057526	-4.7		ZINC00030555	-5
436063	-3.7		57604	-6.1		ZINC00057532	-4.2		ZINC00030588	-5.8
442142	-4.1		60026	-6.1		ZINC00057533	-4		ZINC00030592	-4.5
442145	-4.5		60703	-6.1		ZINC00057534	-5		ZINC00030593	-4.7
442294	-4.5		60769	-6.1		ZINC00057623	-4.1		ZINC00030596	-5.4
451668	-3.8		63465	-6.1		ZINC00057624	-3.6		ZINC00030597	-5.5
452191	-4.8		67463	-6.1		ZINC00057753	-4.3		ZINC00030604	-4.7
462199	-4.5		51544	-6.1		ZINC00058172	-4.1		ZINC00030608	-4.4
470952	-5.6		54453	-6.1		ZINC00063944	-5.8		ZINC00030640	-4.7
487737	-4.8		55326	-6.1		ZINC00066104	-4.6		ZINC00030641	-5.7
494161	-4.2		55988	-6.1		ZINC00074836	-4.3		ZINC00030642	-5.5
494187	-3.9		57608	-6.1		ZINC00075008	-4		ZINC00030643	-4.3
494301	-3.8		59336	-6.1		ZINC00083028	-4.4		ZINC00030644	-4.3
520491	-4.5		67788	-6.1		ZINC00083315	-4.2		ZINC00030647	-4.9
542828	-5		55265	-6.1		ZINC00085733	-4.1		ZINC00030648	-4.3
547914	-2.7		59340	-6.1		ZINC00085992	-3.9		ZINC00030649	-4.2
555198	-4.1		60434	-6.1		ZINC00085993	-4.1		ZINC00030675	-4.7
555237	-4.7		60870	-6.1		ZINC00086599	-4.2		ZINC00030676	-4.8
561606	-4.1		63625	-6.1		ZINC00087000	-4.8		ZINC00030702	-5.6
580554	-4.4		66525	-6.1		ZINC00089382	-4.8		ZINC00030738	-4.6
584972	-3.8		67480	-6.1		ZINC00089786	-4.7		ZINC00030755	-4.6
585110	-6.2		56442	-6.1		ZINC00105076	-5.1		ZINC00030757	-5.6
586912	-5.1		56972	-6.1		ZINC00105082	-4.7		ZINC00030767	-4.5
594190	-3.9		60785	-6.1		ZINC00105086	-5		ZINC00030768	-4.6
604599	-5.8		63318	-6.1		ZINC00105216	-5.1		ZINC00030771	-5.4
605332	-4.4		65149	-6.1		ZINC00105227	-4.1		ZINC00030781	-5.4
606080	-4.2		50206	-6.1		ZINC00105309	-5.8		ZINC00030785	-5.3
608257	-4.1		54480	-6.1		ZINC00113355	-3.7		ZINC00030786	-5.2
615872	-5		62963	-6.1		ZINC00113398	-4.8		ZINC00030834	-5
620459	-5		51117	-6.1		ZINC00113404	-4.3		ZINC00030839	-4.7
630034	-6.3		55640	-6.1		ZINC00113410	-4.7		ZINC00030862	-4.6
631429	-4.6		63680	-6.1		ZINC00113415	-5.1		ZINC00030936	-5.2
634898	-4.5		52738	-6.1		ZINC00113426	-5.1		ZINC00030937	-4.4
637858	-4.5		58571	-6.1		ZINC00113428	-4.5		ZINC00030938	-4.7
644215	-5.1		60863	-6.1		ZINC00113778	-4.6		ZINC00031033	-5.2
644442	-5.6		62561	-6.1		ZINC00116197	-3.8		ZINC00031039	-4.9
644802	-4.3		63629	-6.1		ZINC00116937	-5.2		ZINC00031041	-5.1
644901	-5.7		67547	-6.1		ZINC00119675	-4.1		ZINC00031043	-5.9
645310	-4.7		57353	-6.1		ZINC00119833	-4.1		ZINC00031047	-5.7
646043	-5		59867	-6.1		ZINC00119839	-4.2		ZINC00031057	-6.1
646447	-4.6		52603	-6.1		ZINC00119842	-4.8		ZINC00031141	-6.2
647059	-6		54292	-6.1		ZINC00119983	-5.1		ZINC00031168	-4.2
647137	-4		54383	-6.1		ZINC00120144	-4.4		ZINC00031169	-5.1
647198	-5.5		55770	-6.1		ZINC00120234	-3.4		ZINC00031170	-5.4
647878	-4.9		67190	-6.1		ZINC00120286	-5.3		ZINC00031205	-4
648227	-5.9		68203	-6.1		ZINC00120340	-4.5		ZINC00031253	-4.5
649203	-5		67446	-6.1		ZINC00122698	-4.3		ZINC00031257	-4.4
649565	-5.4		50642	-6		ZINC00125025	-4.4		ZINC00031260	-5.9
650211	-5.4		65880	-6		ZINC00125031	-5.2		ZINC00031266	-4.6
650249	-5.1		55705	-6		ZINC00136945	-3.9		ZINC00031277	-4.8
651072	-5.3		64283	-6		ZINC00137884	-3.9		ZINC00031297	-4.2
651866	-5.4		59823	-6		ZINC00152996	-3.9		ZINC00031331	-4
652581	-4.7		63326	-6		ZINC00154642	-4.2		ZINC00031354	-5.9
653461	-5.8		50171	-6		ZINC00155006	-4.1		ZINC00031363	-4.4
653518	-5.6		51303	-6		ZINC00155269	-4.6		ZINC00031419	-3.8
654092	-5.5		60849	-6		ZINC00155525	-5.3		ZINC00031420	-4.1
654330	-5		65468	-6		ZINC00155694	-3		ZINC00031422	-5.3
654368	-5.7		65433	-6		ZINC00155973	-4.1		ZINC00031434	-4.5
655278	-5.6		54836	-6		ZINC00155974	-3.6		ZINC00031464	-5.6
657154	-5.8		55639	-6		ZINC00156102	-4.5		ZINC00031500	-5.4
657378	-4.5		57148	-6		ZINC00156214	-4.1		ZINC00031509	-5.9
657803	-4.4		57020	-6		ZINC00156390	-4.1		ZINC00031566	-5.6
657879	-4.3		64419	-6		ZINC00156826	-4.4		ZINC00031573	-5
658308	-5.8		66506	-6		ZINC00156973	-3.5		ZINC00031585	-5
658337	-4.2		51091	-6		ZINC00157165	-4.1		ZINC00031605	-6
658458	-3.9		51297	-6		ZINC00163689	-2.8		ZINC00031660	-5.7
658574	-5.1		52772	-6		ZINC00164363	-4.4		ZINC00031679	-4.7
658612	-4.5		54705	-6		ZINC00174849	-5		ZINC00031714	-4.8
658651	-4.5		54860	-6		ZINC00185722	-4.1		ZINC00031725	-4.1
659101	-5.6		56691	-6		ZINC00230381	-3.8		ZINC00031763	-4.8
659163	-5		59070	-6		ZINC00331671	-3.2		ZINC00031826	-5.9
659383	-5.6		60977	-6		ZINC00347852	-4.4		ZINC00031897	-5.3
659413	-5.3		64424	-6		ZINC00347856	-4.5		ZINC00031899	-4.9
659543	-6.3		68078	-6		ZINC00359757	-5.1		ZINC00031914	-5.4
659752	-4.7		51092	-6		ZINC00359759	-5		ZINC00031927	-5.4
659811	-5.3		51453	-6		ZINC00359762	-5.1		ZINC00031935	-5.2
660251	-4.1		52823	-6		ZINC00366660	-5		ZINC00031939	-4.7
660258	-6		55562	-6		ZINC00388081	-2.9		ZINC00032009	-5.9
660293	-4.8		55722	-6		ZINC00388131	-4.4		ZINC00032045	-4.5
660442	-5.3		55725	-6		ZINC00388198	-4		ZINC00032047	-5.4
661498	-4.8		56689	-6		ZINC00388258	-2.7		ZINC00032052	-5.2
661808	-5		59325	-6		ZINC00388262	-4.1		ZINC00032058	-5.3
661967	-5.4		59654	-6		ZINC00388510	-3.8		ZINC00032079	-4.9
662304	-5.5		60528	-6		ZINC00388555	-3.9		ZINC00032101	-4.3
662450	-5.2		60858	-6		ZINC00389747	-4.7		ZINC00032186	-5.1
662480	-4.9		64028	-6		ZINC00391114	-4.4		ZINC00032235	-5.5
662679	-4.9		65823	-6		ZINC00391115	-4.4		ZINC00032253	-6
662762	-4.7		65921	-6		ZINC00391812	-3.8		ZINC00032315	-2.7
662832	-5.9		66720	-6		ZINC00394206	-5.6		ZINC00032359	-5.2
662931	-4.8		67047	-6		ZINC00402700	-4.8		ZINC00032373	-5.3
662985	-4.7		67062	-6		ZINC00402766	-4		ZINC00032449	-5.2
663113	-5.4		67245	-6		ZINC00402771	-4.9		ZINC00032461	-5.2
663143	-5.1		67305	-6		ZINC00402830	-5.3		ZINC00032543	-5.7
663229	-4.9		67954	-6		ZINC00402947	-5		ZINC00032567	-4.9
663334	-5		68112	-6		ZINC00402979	-3.8		ZINC00032568	-5.8
663776	-4.6		53475	-6		ZINC00402980	-4.7		ZINC00032574	-5
663844	-4.9		54577	-6		ZINC00402981	-4.1		ZINC00032591	-4.4
663899	-5.7		54838	-6		ZINC00402991	-4.2		ZINC00032592	-4.3
664026	-5.9		55150	-6		ZINC00402992	-4.2		ZINC00032612	-4.9
664210	-5.4		63464	-6		ZINC00403010	-5.7		ZINC00032729	-5.7
664237	-5.4		63816	-6		ZINC00403011	-5.3		ZINC00032749	-4.9
664605	-4.7		66764	-6		ZINC00403051	-2.8		ZINC00032759	-6
664837	-5.1		67239	-6		ZINC00403566	-5.1		ZINC00032779	-5.7
665008	-6.4		67469	-6		ZINC00403567	-3.8		ZINC00032781	-5.6
665110	-4.6		55180	-6		ZINC00403582	-5		ZINC00032782	-4.3
665492	-5.6		55236	-6		ZINC00403588	-4.2		ZINC00032784	-4.6
665597	-5.7		55424	-6		ZINC00403609	-4.2		ZINC00032785	-4.4
665978	-6.4		55905	-6		ZINC00403618	-3		ZINC00032786	-4.7
666072	-4.9		57099	-6		ZINC00403653	-5.3		ZINC00032789	-5.5
667131	-5		57781	-6		ZINC00508068	-4.5		ZINC00032803	-5.6
670500	-4.3		60519	-6		ZINC00518909	-4		ZINC00032804	-5.3
670679	-4.4		63938	-6		ZINC00525860	-5		ZINC00032805	-5
671256	-4.8		64046	-6		ZINC00537755	-5		ZINC00032828	-5.3
673346	-5.7		64892	-6		ZINC00537795	-6.2		ZINC00032835	-5.2
675786	-3.7		51321	-6		ZINC00537805	-6		ZINC00032836	-5.2
676301	-6.6		56343	-6		ZINC00537822	-6.4		ZINC00032837	-5.2
676527	-3.1		61465	-6		ZINC00537877	-6.4		ZINC00032841	-5.1
678099	-4.3		65316	-6		ZINC00537891	-4.9		ZINC00032889	-4.8
678577	-5.1		65488	-6		ZINC00537908	-5		ZINC00033028	-5.2
683744	-4.4		66856	-6		ZINC00537928	-5.3		ZINC00033092	-5.8
686057	-4.6		68186	-6		ZINC00537931	-5.1		ZINC00033133	-5.3
687298	-5.6		55504	-6		ZINC00537969	-5.1		ZINC00033139	-6.1
689261	-4.3		55795	-6		ZINC00538174	-6.2		ZINC00033205	-5.5
690129	-3.7		56770	-6		ZINC00538194	-6.5		ZINC00033218	-5.8
692244	-4.7		59452	-6		ZINC00538273	-4.3		ZINC00033258	-5.3
693357	-4.8		65779	-6		ZINC00538275	-5.6		ZINC00033366	-5.3
693468	-5.3		68280	-6		ZINC00538312	-6.4		ZINC00033395	-4.8
694701	-6.2		51254	-6		ZINC00538314	-5.9		ZINC00033431	-4.1
697303	-5.1		67011	-6		ZINC00538367	-4.9		ZINC00033487	-5.8
697592	-6.1		52493	-6		ZINC00538483	-5.8		ZINC00033515	-4.6
698133	-6		55605	-6		ZINC00538505	-6.8		ZINC00033534	-4.5
698409	-5.2		58572	-6		ZINC00538507	-4.4		ZINC00033593	-5.3
699693	-4.4		59732	-6		ZINC00538566	-3.9		ZINC00033642	-4.4
700561	-5.2		67848	-6		ZINC00538569	-3.6		ZINC00033649	-5.5
700833	-4.6		63587	-6		ZINC00538578	-3.7		ZINC00033651	-3
701039	-5.8		65970	-6		ZINC00538580	-3.8		ZINC00033669	-4.3
701172	-4		65738	-6		ZINC00538644	-4.6		ZINC00033741	-4
701939	-3.8		54913	-6		ZINC00576932	-6		ZINC00033810	-4.4
703759	-5.9		61042	-6		ZINC00582580	-4.5		ZINC00033812	-4.5
704820	-6		56444	-6		ZINC00584092	-5.8		ZINC00033897	-4.5
705876	-5.7		57152	-6		ZINC00591998	-4.8		ZINC00033900	-4
706300	-5		64360	-6		ZINC00596951	-6.7		ZINC00033982	-5.5
708625	-4.9		52220	-6		ZINC00597739	-4.3		ZINC00033994	-4.4
716464	-5.1		57040	-6		ZINC00597759	-6		ZINC00034020	-4.9
716585	-4.6		64247	-6		ZINC00598034	-4.9		ZINC00034040	-5.7
716779	-5.6		68355	-6		ZINC00598219	-5.1		ZINC00034123	-4.8
718205	-4.2		50980	-5.9		ZINC00598220	-4.6		ZINC00034146	-4.5
718605	-5.2		64598	-5.9		ZINC00598386	-4.9		ZINC00034198	-5.2
721046	-6		52510	-5.9		ZINC00598509	-5.8		ZINC00034204	-4.6
722013	-4.3		52994	-5.9		ZINC00598586	-5.4		ZINC00034223	-5.2
726503	-5		64521	-5.9		ZINC00599734	-5.8		ZINC00034319	-4.3
727588	-5.6		51785	-5.9		ZINC00599985	-3.1		ZINC00034320	-4.4
732046	-5.3		54997	-5.9		ZINC00601241	-4.9		ZINC00034321	-4.7
739340	-4.9		59601	-5.9		ZINC00601242	-6.5		ZINC00034346	-5.2
740597	-4.5		63686	-5.9		ZINC00601265	-4		ZINC00034352	-4.8
741345	-4.4		64849	-5.9		ZINC00601283	-5.1		ZINC00034369	-4.4
744370	-4.1		67531	-5.9		ZINC00601874	-5.5		ZINC00034371	-4.7
744850	-4.8		64004	-5.9		ZINC00601978	-5.9		ZINC00034376	-3.9
746299	-4.3		51403	-5.9		ZINC00602192	-5.2		ZINC00034459	-4.9
750538	-5.2		63248	-5.9		ZINC00602599	-5.3		ZINC00034460	-4.6
750758	-5.7		53186	-5.9		ZINC00602908	-6.9		ZINC00034491	-4.4
751601	-4.5		63550	-5.9		ZINC00607919	-4.9		ZINC00034492	-4.4
751610	-4.3		68054	-5.9		ZINC00608078	-6.4		ZINC00034493	-4.7
752198	-3.7		51830	-5.9		ZINC00620751	-6		ZINC00034494	-5
752561	-4.7		52758	-5.9		ZINC00621853	-4.1		ZINC00034495	-4.5
757048	-5.4		53529	-5.9		ZINC00621893	-4		ZINC00034496	-4.4
757704	-5.5		56687	-5.9		ZINC00629244	-5.3		ZINC00034501	-4.7
759327	-5.3		57203	-5.9		ZINC00643032	-4.6		ZINC00034502	-4.2
762757	-4.8		60218	-5.9		ZINC00643035	-4.9		ZINC00034506	-4.6
764129	-5.1		63121	-5.9		ZINC00643046	-3.8		ZINC00034507	-4.3
764201	-5.7		63191	-5.9		ZINC00643138	-6.1		ZINC00034514	-4.9
764647	-5.7		63502	-5.9		ZINC00643233	-6.2		ZINC00034517	-4.6
765269	-4.6		50001	-5.9		ZINC00840177	-5.5		ZINC00034518	-4.4
767585	-4.8		50179	-5.9		ZINC00895032	-2.7		ZINC00034519	-4.7
774010	-4.9		50370	-5.9		ZINC00895199	-4.7		ZINC00034528	-4.7
774167	-5.6		50504	-5.9		ZINC00895247	-3.3		ZINC00034530	-4.7
775598	-4.3		50569	-5.9		ZINC00895301	-2.6		ZINC00034531	-4.4
776361	-4.9		51104	-5.9		ZINC00895330	-4.1		ZINC00034533	-4.6
776370	-4.9		53505	-5.9		ZINC00895342	-2.5		ZINC00034535	-4.9
776890	-5.5		55159	-5.9		ZINC00895536	-2.9		ZINC00034539	-4.7
777798	-4.6		56794	-5.9		ZINC00895862	-2.6		ZINC00034547	-4.7
778217	-6		57350	-5.9		ZINC00896455	-4.4		ZINC00034548	-4.3
778948	-4.9		59054	-5.9		ZINC00896468	-4.2		ZINC00034549	-4.6
779573	-4.5		60423	-5.9		ZINC00896472	-4.6		ZINC00034551	-4.7
779699	-4.9		60521	-5.9		ZINC00896484	-3.7		ZINC00034559	-5.4
779863	-4		60555	-5.9		ZINC00896512	-5.3		ZINC00034561	-4.7
782316	-5.8		60670	-5.9		ZINC00896543	-5.1		ZINC00034564	-4.6
784642	-5		62608	-5.9		ZINC00896569	-3.8		ZINC00034567	-4.9
788681	-4		63958	-5.9		ZINC00896663	-4		ZINC00034577	-4.7
788928	-5		64114	-5.9		ZINC00896666	-3.8		ZINC00034579	-4.9
789864	-5.6		65057	-5.9		ZINC00896773	-4.7		ZINC00034582	-5.2
789893	-5.6		66486	-5.9		ZINC00896819	-4.2		ZINC00034584	-4.5
789961	-5.5		66721	-5.9		ZINC00896875	-5.1		ZINC00034585	-4.6
790824	-4.4		67007	-5.9		ZINC00896981	-2.4		ZINC00034586	-4.5
791069	-5.1		67065	-5.9		ZINC00897110	-3.4		ZINC00034587	-4.4
793586	-4.7		67236	-5.9		ZINC00897124	-4.6		ZINC00034589	-4.6
796173	-3.5		67548	-5.9		ZINC00897288	-2.8		ZINC00034590	-5
797526	-4.8		67550	-5.9		ZINC00897320	-3.6		ZINC00034591	-4.4
799470	-4.7		68235	-5.9		ZINC00897456	-3.6		ZINC00034592	-4.6
801271	-5		51547	-5.9		ZINC00898237	-6.1		ZINC00034596	-4.3
802474	-5.3		51818	-5.9		ZINC00900630	-4.2		ZINC00034625	-5.5
802802	-5		52326	-5.9		ZINC00900633	-4.6		ZINC00034639	-4.3
805381	-5.8		52611	-5.9		ZINC00901012	-2.7		ZINC00034640	-3.8
805756	-4.5		55419	-5.9		ZINC00901254	-5.4		ZINC00034641	-4.1
808844	-5.5		63310	-5.9		ZINC00901367	-3.4		ZINC00034642	-4
816391	-5.2		63372	-5.9		ZINC00901513	-3.2		ZINC00034673	-5.7
818739	-4.6		64529	-5.9		ZINC00901774	-3.7		ZINC00034681	-3.9
822208	-3.5		66530	-5.9		ZINC00901878	-2.8		ZINC00034702	-4.5
822259	-4.4		66714	-5.9		ZINC00968043	-4.1		ZINC00034705	-5
822499	-4.3		67074	-5.9		ZINC00968068	-3.8		ZINC00034748	-4.2
824940	-5.3		67274	-5.9		ZINC00968069	-3.4		ZINC00034749	-4.3
824943	-5.5		67494	-5.9		ZINC00968256	-3.6		ZINC00034767	-4.7
827053	-4.8		68260	-5.9		ZINC00968257	-5.1		ZINC00034778	-5.9
827603	-5.5		52600	-5.9		ZINC00968263	-4.9		ZINC00034781	-5.6
830668	-4.6		54321	-5.9		ZINC00968264	-5.7		ZINC00034858	-3.9
831436	-4.7		54895	-5.9		ZINC00968273	-5.4		ZINC00034859	-4
832945	-5.4		59024	-5.9		ZINC00968274	-5.4		ZINC00034860	-4.3
834312	-5.3		59154	-5.9		ZINC00968275	-4.6		ZINC00034861	-4.3
834331	-4.5		62535	-5.9		ZINC00968303	-4.4		ZINC00034924	-4.4
837893	-5.2		64005	-5.9		ZINC00968360	-4.8		ZINC00034925	-4.2
838079	-5.9		64525	-5.9		ZINC01035331	-3.9		ZINC00034944	-4.2
838386	-4.9		66734	-5.9		ZINC01081243	-4		ZINC00034950	-4.7
838861	-4.4		68184	-5.9		ZINC01081579	-4.7		ZINC00034963	-4.4
841861	-4.1		50520	-5.9		ZINC01271441	-5.3		ZINC00034965	-5.2
843346	-4.4		50532	-5.9		ZINC01319177	-4.4		ZINC00034985	-4.2
843415	-6.2		51323	-5.9		ZINC01319816	-4.8		ZINC00035005	-4.3
845224	-5.7		51663	-5.9		ZINC01420826	-6.1		ZINC00035008	-4
846186	-5.8		56344	-5.9		ZINC01481771	-4.1		ZINC00035009	-5.7
846347	-5.8		58212	-5.9		ZINC01481868	-3.4		ZINC00035010	-5.8
846378	-5.3		58727	-5.9		ZINC01482044	-5		ZINC00035018	-4.9
848197	-3.7		62307	-5.9		ZINC01482113	-3.1		ZINC00035074	-5.2
851010	-4.3		62964	-5.9		ZINC01482137	-3.8		ZINC00035113	-4
851301	-4.1		63290	-5.9		ZINC01482197	-4		ZINC00035140	-4.2
851623	-5.1		63692	-5.9		ZINC01482872	-4.3		ZINC00035141	-4.3
852318	-4.6		66360	-5.9		ZINC01483414	-6.1		ZINC00035150	-5.5
852940	-5.1		66704	-5.9		ZINC01485772	-6		ZINC00035151	-4.8
854418	-5		66719	-5.9		ZINC01486281	-5.3		ZINC00035263	-4.7
866034	-5		51285	-5.9		ZINC01487934	-6.3		ZINC00035264	-6.2
872009	-4.6		55276	-5.9		ZINC01488063	-5.9		ZINC00035316	-4.7
873539	-6.3		58166	-5.9		ZINC01488270	-6.2		ZINC00035326	-5.8
874744	-5.1		60478	-5.9		ZINC01489700	-5.6		ZINC00035327	-5.8
875498	-4.9		63588	-5.9		ZINC01490073	-5.8		ZINC00035328	-5.8
878802	-5.2		63688	-5.9		ZINC01490579	-4.4		ZINC00035346	-5.6
880591	-4.5		63774	-5.9		ZINC01492250	-3		ZINC00035350	-5.3
881135	-4.5		51255	-5.9		ZINC01492386	-5.3		ZINC00035371	-5.7
881472	-5.3		65887	-5.9		ZINC01493033	-6.1		ZINC00035379	-5.9
883045	-5.3		66479	-5.9		ZINC01493052	-6.2		ZINC00035447	-4.9
886174	-6.2		67095	-5.9		ZINC01493298	-5.8		ZINC00035483	-5.1
886439	-5.9		67273	-5.9		ZINC01493890	-5.3		ZINC00035484	-5
887191	-5		67277	-5.9		ZINC01529186	-5.2		ZINC00035485	-5.2
888012	-4.4		67444	-5.9		ZINC01529266	-3		ZINC00035486	-5.1
889392	-4.1		51616	-5.9		ZINC01529323	-5.1		ZINC00035495	-5.5
892661	-5.5		59453	-5.9		ZINC01529425	-3.2		ZINC00035496	-5.5
893110	-4.4		63614	-5.9		ZINC01529480	-2.4		ZINC00035536	-4.3
893773	-4.6		65368	-5.9		ZINC01529581	-4		ZINC00035568	-4.6
900031	-4.9		66468	-5.9		ZINC01529598	-3.2		ZINC00035622	-6
900061	-5.3		56969	-5.9		ZINC01529636	-2.7		ZINC00035679	-5.5
901293	-4		63998	-5.9		ZINC01529651	-4		ZINC00035680	-5.6
901979	-4.2		66651	-5.9		ZINC01529679	-2.8		ZINC00035690	-5.2
902548	-4.8		51336	-5.9		ZINC01529718	-3.9		ZINC00035691	-5.4
902794	-6		57725	-5.9		ZINC01529776	-3.7		ZINC00035692	-5.5
904031	-4.7		58219	-5.9		ZINC01529926	-3.9		ZINC00035753	-4.9
906418	-4.2		63327	-5.9		ZINC01529986	-3.6		ZINC00035778	-5
906542	-4.7		63805	-5.9		ZINC01529987	-3.7		ZINC00035782	-4.2
909725	-4		50243	-5.9		ZINC01530298	-3.7		ZINC00035840	-4.3
909915	-4.6		54359	-5.9		ZINC01530427	-2.6		ZINC00035858	-3.4
913181	-3.7		59335	-5.9		ZINC01530555	-3.8		ZINC00035875	-4.3
915309	-5.2		63544	-5.9		ZINC01530557	-3.2		ZINC00035876	-4.1
916230	-4.7		65576	-5.9		ZINC01530558	-4.3		ZINC00035877	-4.2
916344	-5.8		54312	-5.9		ZINC01530567	-4.6		ZINC00035892	-4.4
917183	-5.7		63579	-5.9		ZINC01530568	-4.5		ZINC00035927	-5.6
918318	-5.8		57352	-5.9		ZINC01530571	-5.9		ZINC00035953	-6
921948	-3.8		67529	-5.9		ZINC01530599	-5.2		ZINC00035983	-6
929911	-5.8		67455	-5.9		ZINC01530611	-4.6		ZINC00035984	-4.8
930668	-5.5		51952	-5.8		ZINC01530613	-4		ZINC00035985	-5.5
931356	-4.8		64109	-5.8		ZINC01530617	-4.3		ZINC00035986	-5.8
931904	-4.7		58216	-5.8		ZINC01530618	-4.2		ZINC00035995	-5
932617	-5.1		57364	-5.8		ZINC01530637	-5.5		ZINC00035997	-5.7
932657	-5		55609	-5.8		ZINC01530638	-5.1		ZINC00035999	-4.2
933293	-4.4		54641	-5.8		ZINC01530688	-4.9		ZINC00036043	-4.8
934986	-4.8		56693	-5.8		ZINC01530689	-4.7		ZINC00036050	-5.7
935878	-4.6		56809	-5.8		ZINC01530695	-4.2		ZINC00036059	-5.9
935910	-4.7		57596	-5.8		ZINC01530697	-4.4		ZINC00036060	-5.7
935927	-5.6		59657	-5.8		ZINC01530703	-5.2		ZINC00036069	-6.3
936364	-5.4		62869	-5.8		ZINC01530716	-4.3		ZINC00036109	-5.6
936475	-5		55636	-5.8		ZINC01530717	-4.6		ZINC00036126	-5.5
936997	-5.2		57706	-5.8		ZINC01530718	-4.4		ZINC00036149	-5.1
937080	-5.4		59329	-5.8		ZINC01530725	-4.6		ZINC00036155	-5.9
937086	-4.2		60550	-5.8		ZINC01530726	-4.6		ZINC00036161	-4.2
937381	-4.8		64929	-5.8		ZINC01530728	-4		ZINC00036162	-4.5
938135	-5.3		65820	-5.8		ZINC01530733	-4.2		ZINC00036188	-4.9
938368	-4.9		51951	-5.8		ZINC01530741	-4.8		ZINC00036189	-4.6
938394	-4.5		53386	-5.8		ZINC01530751	-4.7		ZINC00036193	-3.9
939795	-2.8		58823	-5.8		ZINC01530752	-3.7		ZINC00036234	-4.8
939827	-5.1		65933	-5.8		ZINC01530756	-4.9		ZINC00036237	-5.4
942618	-4.2		52256	-5.8		ZINC01530757	-4.5		ZINC00036313	-4.5
945686	-5.4		54339	-5.8		ZINC01530759	-4.7		ZINC00036314	-4.6
949905	-5		57033	-5.8		ZINC01530760	-5		ZINC00036328	-5
950924	-3.8		58142	-5.8		ZINC01530761	-4.1		ZINC00036341	-4.4
960954	-5.4		65829	-5.8		ZINC01530764	-5.1		ZINC00036374	-5.3
965016	-5.2		51102	-5.8		ZINC01530775	-5.1		ZINC00036377	-4.2
969169	-5.3		51998	-5.8		ZINC01530776	-4.4		ZINC00036378	-5.6
969982	-5.9		53112	-5.8		ZINC01530781	-4.3		ZINC00036436	-4.4
972880	-4.7		54666	-5.8		ZINC01530795	-4.1		ZINC00036521	-3.6
973504	-5.1		54837	-5.8		ZINC01530803	-3.5		ZINC00036564	-5.5
974969	-6.2		55223	-5.8		ZINC01530805	-3.7		ZINC00036663	-4.7
975565	-4.1		55373	-5.8		ZINC01530806	-3.5		ZINC00036679	-4.1
975656	-5.1		55469	-5.8		ZINC01530808	-3.5		ZINC00036689	-5.2
976322	-5.1		56117	-5.8		ZINC01530811	-4.3		ZINC00036719	-5
978413	-6		56700	-5.8		ZINC01530816	-4.9		ZINC00036732	-4
979675	-5.3		57191	-5.8		ZINC01530817	-4.8		ZINC00036761	-3.8
979678	-5.5		58949	-5.8		ZINC01530820	-3.6		ZINC00036762	-4
980323	-5.7		63814	-5.8		ZINC01530855	-4.1		ZINC00036763	-4.3
981611	-5.2		64430	-5.8		ZINC01530856	-4		ZINC00036764	-3.7
982808	-5.4		64600	-5.8		ZINC01530860	-5.1		ZINC00036797	-4.1
983430	-4.6		64760	-5.8		ZINC01530861	-4.8		ZINC00036842	-4.4
983525	-5.1		65650	-5.8		ZINC01530947	-4.5		ZINC00036844	-4.7
984331	-5.8		67111	-5.8		ZINC01530948	-4.4		ZINC00036846	-5.2
985266	-5		67242	-5.8		ZINC01530950	-4		ZINC00036886	-4
985458	-6.1		67586	-5.8		ZINC01530951	-3.8		ZINC00036888	-4.2
985460	-5.6		50191	-5.8		ZINC01530961	-3		ZINC00036889	-4.5
985461	-5.7		52746	-5.8		ZINC01530962	-3		ZINC00036890	-4.1
985526	-3.8		55664	-5.8		ZINC01531029	-4.3		ZINC00036891	-4.2
988603	-5		58143	-5.8		ZINC01531036	-3.7		ZINC00036895	-4.4
989209	-4.5		59072	-5.8		ZINC01531674	-3		ZINC00036902	-4.3
990753	-4.7		63891	-5.8		ZINC01531682	-4.4		ZINC00036903	-4.6
991251	-5.1		64189	-5.8		ZINC01531790	-4.7		ZINC00036908	-4.2
992968	-4.5		64880	-5.8		ZINC01532322	-4		ZINC00036914	-4.8
1001669	-5.5		66268	-5.8		ZINC01532339	-4		ZINC00036915	-4.9
1004945	-5		66270	-5.8		ZINC01532364	-4.6		ZINC00036916	-4.8
1006316	-4.7		50309	-5.8		ZINC01532365	-4.7		ZINC00036919	-4
1006653	-5.7		50528	-5.8		ZINC01532418	-3.9		ZINC00036920	-4.2
1006947	-5.5		51222	-5.8		ZINC01532419	-4		ZINC00036947	-4.3
1014406	-5.4		61046	-5.8		ZINC01532525	-3.3		ZINC00036948	-4.2
1015805	-5.5		64000	-5.8		ZINC01532526	-3		ZINC00036984	-4.7
1017283	-6.3		65874	-5.8		ZINC01532552	-2.6		ZINC00037041	-4.6
1028457	-4.2		67483	-5.8		ZINC01532560	-3.4		ZINC00037050	-4.2
1040275	-4.8		53277	-5.8		ZINC01532610	-3.4		ZINC00037082	-5.8
1046582	-4.8		55243	-5.8		ZINC01532612	-3.2		ZINC00037084	-5.7
1046754	-4.6		57961	-5.8		ZINC01532620	-2.8		ZINC00037218	-5.3
1048482	-4.8		63384	-5.8		ZINC01532654	-2.9		ZINC00037219	-5.2
1069531	-6.9		63908	-5.8		ZINC01532688	-2.2		ZINC00037234	-6.1
1069778	-5.1		64002	-5.8		ZINC01532728	-2.4		ZINC00037261	-4.7
1070711	-4.5		64289	-5.8		ZINC01532732	-2.6		ZINC00037262	-5.4
1072898	-5.4		65172	-5.8		ZINC01532734	-3.3		ZINC00037286	-5.5
1075903	-5.4		65455	-5.8		ZINC01532775	-4.3		ZINC00037290	-4.3
1079122	-5.8		65752	-5.8		ZINC01532798	-3		ZINC00037323	-4.7
1082978	-5.6		65929	-5.8		ZINC01534967	-5.3		ZINC00037327	-4.5
1084673	-6.1		66440	-5.8		ZINC01535513	-4.8		ZINC00037356	-5.4
1085315	-5.3		67484	-5.8		ZINC01536077	-3.6		ZINC00037402	-4.9
1087125	-5.4		60303	-5.8		ZINC01536586	-4.9		ZINC00037404	-4.9
1087128	-4.9		64958	-5.8		ZINC01536875	-4.3		ZINC00037412	-4
1087790	-4.6		53110	-5.8		ZINC01537496	-5.2		ZINC00037420	-4.6
1088351	-6		53111	-5.8		ZINC01538318	-4.4		ZINC00037474	-5.4
1088361	-4.6		54954	-5.8		ZINC01540415	-4.2		ZINC00037503	-4.1
1088432	-4.7		56002	-5.8		ZINC01542895	-4.8		ZINC00037536	-5.3
1090196	-5		56769	-5.8		ZINC01542927	-4.6		ZINC00037550	-5.3
1090305	-4.3		63314	-5.8		ZINC01543563	-5.6		ZINC00037558	-5.1
1090308	-5.4		63632	-5.8		ZINC01544617	-6.1		ZINC00037565	-5.1
1090312	-4.6		64288	-5.8		ZINC01544798	-4.3		ZINC00037581	-5.6
1090313	-4.9		65713	-5.8		ZINC01544805	-4.6		ZINC00037666	-5
1090314	-5.7		65910	-5.8		ZINC01544807	-3.8		ZINC00037691	-4.7
1090315	-5.6		50961	-5.8		ZINC01547932	-4.1		ZINC00037725	-5.7
1090904	-4.4		54540	-5.8		ZINC01552174	-5.5		ZINC00037733	-3.5
1093278	-5.2		54809	-5.8		ZINC01552924	-4.9		ZINC00037734	-4.2
1097251	-5.8		54878	-5.8		ZINC01561184	-5		ZINC00037742	-3.9
1101639	-4.7		55633	-5.8		ZINC01563861	-3.2		ZINC00037754	-5.4
1102768	-5.2		59875	-5.8		ZINC01565207	-4.7		ZINC00037783	-4.2
1108315	-5.1		63477	-5.8		ZINC01566904	-4		ZINC00037803	-3.4
1113037	-4.8		63909	-5.8		ZINC01567447	-3.6		ZINC00037814	-4.5
1119768	-4.4		65514	-5.8		ZINC01567488	-3.1		ZINC00037820	-5.5
1124686	-4.7		65952	-5.8		ZINC01572556	-4.6		ZINC00037821	-4.4
1135870	-4.4		50958	-5.8		ZINC01583409	-5.3		ZINC00037829	-4.4
1138786	-5.8		52859	-5.8		ZINC01592424	-4.2		ZINC00037831	-4.9
1139085	-5.6		55713	-5.8		ZINC01604018	-5		ZINC00037832	-5.1
1151014	-5.7		55735	-5.8		ZINC01606984	-5.3		ZINC00037833	-5
1164613	-5.7		63542	-5.8		ZINC01606987	-5.8		ZINC00037834	-4.8
1189521	-5.3		63624	-5.8		ZINC01614354	-4.7		ZINC00037835	-4.9
1189596	-5.9		63627	-5.8		ZINC01615742	-3.6		ZINC00037858	-4
1192535	-5.1		63953	-5.8		ZINC01618046	-3.3		ZINC00037861	-5.2
1192536	-5.1		65909	-5.8		ZINC01619592	-4.7		ZINC00037876	-4.1
1194328	-5.5		55734	-5.8		ZINC01619831	-6.2		ZINC00037877	-4.3
1205885	-5		55794	-5.8		ZINC01621673	-4.5		ZINC00037878	-4.9
1208078	-4.6		63626	-5.8		ZINC01632794	-5.6		ZINC00037892	-4.5
1211209	-4.6		64297	-5.8		ZINC01639355	-5.7		ZINC00037894	-5.9
1214472	-3.8		67383	-5.8		ZINC01639567	-4.1		ZINC00037913	-5
1214500	-5		67458	-5.8		ZINC01641925	-5.3		ZINC00037914	-4.9
1215342	-5.2		52783	-5.8		ZINC01645882	-6.2		ZINC00037923	-4.6
1221848	-5.8		55610	-5.8		ZINC01649340	-4.4		ZINC00037982	-5.5
1224045	-5.4		58218	-5.8		ZINC01649496	-5.3		ZINC00037996	-4.3
1226102	-4.3		58329	-5.8		ZINC01650377	-5		ZINC00037997	-4.3
1230852	-5.5		59337	-5.8		ZINC01655706	-4.9		ZINC00038019	-3.1
1234116	-4.3		66489	-5.8		ZINC01656225	-3.1		ZINC00038022	-4
1234827	-4.2		54005	-5.8		ZINC01671299	-2.5		ZINC00038028	-4
1236291	-5.4		62584	-5.8		ZINC01671505	-3.7		ZINC00038038	-5.8
1236900	-4.6		65730	-5.8		ZINC01683110	-4.7		ZINC00038063	-4.3
1236985	-4.9		66420	-5.8		ZINC01692858	-4		ZINC00038116	-4.2
1237596	-6.2		66442	-5.8		ZINC01696507	-3.1		ZINC00038122	-4.3
1238173	-5.5		52627	-5.8		ZINC01697652	-4.3		ZINC00038123	-4.6
1238357	-4.7		57523	-5.8		ZINC01698540	-2.8		ZINC00038129	-5.2
1240113	-5.5		65609	-5.8		ZINC01699599	-4.5		ZINC00038132	-4
1242782	-4.8		65898	-5.8		ZINC01700279	-4.3		ZINC00038150	-5.5
1247393	-6		51106	-5.8		ZINC01704175	-4.3		ZINC00038182	-4.6
1247482	-5.5		53006	-5.8		ZINC01706212	-3.6		ZINC00038183	-4.9
1251198	-5.5		54918	-5.8		ZINC01713761	-5.5		ZINC00038197	-3.6
1256424	-5.2		63630	-5.8		ZINC01718554	-2.8		ZINC00038199	-4.9
1257655	-5.2		57150	-5.8		ZINC01720869	-2.3		ZINC00038200	-5.5
1262919	-5.5		55602	-5.7		ZINC01722374	-2.4		ZINC00038201	-5.4
1263311	-5.9		54343	-5.7		ZINC01722375	-2.6		ZINC00038203	-5.4
1263653	-5.9		54797	-5.7		ZINC01722376	-2.6		ZINC00038231	-5.7
1266360	-5.1		61051	-5.7		ZINC01731588	-5.2		ZINC00038232	-4.6
1276990	-5.1		52714	-5.7		ZINC01740317	-3.3		ZINC00038242	-5.1
1284704	-5.5		52828	-5.7		ZINC01751810	-5.7		ZINC00038250	-5.2
1285138	-5.1		58210	-5.7		ZINC01764195	-3.4		ZINC00038304	-5.3
1287210	-4.2		61433	-5.7		ZINC01842633	-4.8		ZINC00038305	-5.4
1294143	-4.1		64448	-5.7		ZINC01842775	-4.5		ZINC00038320	-4.7
1296368	-6.5		59679	-5.7		ZINC01843117	-5.2		ZINC00038339	-5.3
1299033	-5.6		60701	-5.7		ZINC01846044	-5.6		ZINC00038349	-4.5
1299651	-6.3		65157	-5.7		ZINC01846128	-4.9		ZINC00038350	-4.7
1303654	-5.2		52642	-5.7		ZINC01846129	-5.8		ZINC00038376	-5.8
1316213	-5.6		58869	-5.7		ZINC01846130	-5.6		ZINC00038387	-4.9
1319300	-5.8		63512	-5.7		ZINC01846425	-4.4		ZINC00038388	-4.8
1320284	-5.7		50341	-5.7		ZINC01846592	-4.6		ZINC00038401	-5.7
1328006	-5		53466	-5.7		ZINC01848256	-2.5		ZINC00038405	-5.9
1328402	-5.2		53533	-5.7		ZINC01849595	-4.2		ZINC00038413	-5.9
1331152	-5.5		57841	-5.7		ZINC01849597	-4.8		ZINC00038418	-6.2
1342143	-5		64802	-5.7		ZINC01849963	-3.3		ZINC00038420	-5.7
1343560	-5		65768	-5.7		ZINC01851184	-4.8		ZINC00038432	-3.9
1344030	-4.8		50689	-5.7		ZINC01854016	-4.9		ZINC00038440	-5.8
1346496	-5.3		62086	-5.7		ZINC01854168	-2.8		ZINC00038444	-5
1346846	-5.9		63832	-5.7		ZINC01854170	-3.4		ZINC00038458	-4
1353136	-5.6		63833	-5.7		ZINC01856281	-3.8		ZINC00038465	-5.4
1357397	-5.7		63997	-5.7		ZINC01915328	-2.8		ZINC00038476	-4.2
1363429	-4.2		67124	-5.7		ZINC01915505	-4.3		ZINC00038478	-5.5
1371654	-4.9		50183	-5.7		ZINC01996112	-5.4		ZINC00038483	-5.7
1371655	-4.9		53387	-5.7		ZINC01996374	-4.6		ZINC00038494	-3.8
1376190	-5.2		55417	-5.7		ZINC01999261	-4.7		ZINC00038498	-6
1376242	-4.9		56467	-5.7		ZINC01999404	-4.9		ZINC00038501	-4.6
1380879	-6		58083	-5.7		ZINC02000919	-5.3		ZINC00038505	-3.8
1382504	-4.9		59675	-5.7		ZINC02003273	-4.5		ZINC00038506	-5.9
1383269	-4.2		64197	-5.7		ZINC02004213	-3.7		ZINC00038515	-4.3
1391316	-5.3		64877	-5.7		ZINC02004584	-3.6		ZINC00038526	-4.1
1392482	-4.8		65015	-5.7		ZINC02005072	-4.5		ZINC00038528	-5.4
1398485	-4.2		51100	-5.7		ZINC02006809	-4.3		ZINC00038539	-4.2
1399755	-4.7		53046	-5.7		ZINC02007117	-3.4		ZINC00038542	-3.9
1405137	-5		53459	-5.7		ZINC02008410	-6		ZINC00038558	-4.9
1409797	-5.3		53714	-5.7		ZINC02011307	-5		ZINC00038560	-5.8
1416928	-5.2		54427	-5.7		ZINC02011308	-4.8		ZINC00038565	-6.1
1420966	-6.2		56069	-5.7		ZINC02012156	-4.3		ZINC00038566	-4.3
1423408	-5.1		57771	-5.7		ZINC02012157	-4.3		ZINC00038569	-4.8
1432534	-5.8		59274	-5.7		ZINC02012436	-4.3		ZINC00038590	-5.2
1432812	-5.7		59443	-5.7		ZINC02012718	-4		ZINC00038595	-4.7
1433613	-5.6		59665	-5.7		ZINC02017514	-4.2		ZINC00038605	-3.6
1434023	-5.8		60413	-5.7		ZINC02017838	-4.9		ZINC00038609	-4.7
1442807	-5.1		62389	-5.7		ZINC02020069	-4.7		ZINC00038614	-3.8
1450163	-5.9		63634	-5.7		ZINC02020109	-3.6		ZINC00038622	-5.6
1452801	-4.5		63883	-5.7		ZINC02021474	-4.2		ZINC00038646	-4.1
1456603	-4.9		63996	-5.7		ZINC02033840	-4.5		ZINC00038650	-3.5
1462058	-4.8		64106	-5.7		ZINC02033841	-4.5		ZINC00038664	-4.8
1470715	-4.5		64473	-5.7		ZINC02033971	-5.1		ZINC00038666	-5
1470716	-4		64918	-5.7		ZINC02033983	-3.1		ZINC00038706	-6
1470719	-4.8		67258	-5.7		ZINC02034326	-3.9		ZINC00038710	-4.2
1472329	-5.4		67588	-5.7		ZINC02036059	-3.4		ZINC00038735	-4.1
1473969	-4.9		67664	-5.7		ZINC02036756	-3.3		ZINC00038751	-4.1
1474008	-4.3		68248	-5.7		ZINC02036915	-4.9		ZINC00038754	-6.3
1474141	-4.3		50997	-5.7		ZINC02037285	-4.1		ZINC00038759	-2.9
1474153	-4.4		51594	-5.7		ZINC02040948	0		ZINC00038761	-4.5
1474666	-4.2		52062	-5.7		ZINC02041362	-4.5		ZINC00038765	-4.8
1474667	-4		52900	-5.7		ZINC02041380	-3.3		ZINC00038788	-4.3
1475395	-5.7		54314	-5.7		ZINC02043204	-5.2		ZINC00038796	-4.5
1475729	-5.3		54925	-5.7		ZINC02043206	-4		ZINC00038817	-4
1475980	-5.8		55161	-5.7		ZINC02047472	-3.5		ZINC00038826	-5.2
1475985	-5.5		55377	-5.7		ZINC02047684	-3.6		ZINC00038827	-5.2
1477188	-4.9		55423	-5.7		ZINC02047688	-3.7		ZINC00038831	-4.4
1477595	-5.1		57930	-5.7		ZINC02097863	-4.9		ZINC00038834	-5
1478662	-4.3		58582	-5.7		ZINC02140959	-3.9		ZINC00038839	-5.4
1480187	-4.4		58905	-5.7		ZINC02141051	-3.2		ZINC00038869	-6.1
1481748	-4.6		59319	-5.7		ZINC02149990	-3.8		ZINC00038875	-5.8
1482709	-4.3		59359	-5.7		ZINC02168692	-4		ZINC00038880	-3.3
1482788	-4.6		60206	-5.7		ZINC02168694	-3.6		ZINC00038908	-4.8
1485012	-5.9		62362	-5.7		ZINC02169415	-4.8		ZINC00038909	-5.8
1485631	-4.4		63999	-5.7		ZINC02169418	-5.5		ZINC00038914	-5.3
1486608	-4.7		64390	-5.7		ZINC02169422	-4.2		ZINC00038919	-4.6
1486955	-4.1		64878	-5.7		ZINC02169424	-4		ZINC00038928	-5.2
1486985	-4		65839	-5.7		ZINC02169538	-3.8		ZINC00038944	-5.1
1487004	-4.4		66546	-5.7		ZINC02169830	-3.8		ZINC00038948	-5.4
1487013	-3.8		67646	-5.7		ZINC02170217	-3.4		ZINC00038949	-5.4
1487222	-4.4		53681	-5.7		ZINC02170220	-3.9		ZINC00038952	-5.9
1488697	-4.1		56098	-5.7		ZINC02170222	-4.3		ZINC00038970	-5.3
1489114	-4.2		56753	-5.7		ZINC02244161	-5.6		ZINC00038977	-5.6
1489260	-4.6		57098	-5.7		ZINC02244332	-5		ZINC00038980	-4.6
1489267	-4.7		57232	-5.7		ZINC02310576	-2.9		ZINC00038985	-4.5
1491276	-4		57687	-5.7		ZINC02379519	-4.3		ZINC00039016	-6.1
1507407	-4.9		57763	-5.7		ZINC02379521	-4		ZINC00039041	-4.6
1507925	-5.5		59308	-5.7		ZINC02379523	-5.9		ZINC00039044	-4.6
1511784	-3.5		63274	-5.7		ZINC02380186	-4		ZINC00039045	-5.1
1514690	-5.8		63646	-5.7		ZINC02380372	-4.5		ZINC00039063	-3.7
1516804	-6		64001	-5.7		ZINC02380374	-5.3		ZINC00039065	-5
1522597	-5.1		65693	-5.7		ZINC02383344	-4.7		ZINC00039066	-4.4
1522642	-5.9		66396	-5.7		ZINC02385763	-3.6		ZINC00039067	-5.1
1523424	-4.6		67022	-5.7		ZINC02386759	-4.6		ZINC00039068	-3.3
1523481	-5.1		51164	-5.7		ZINC02386778	-5.6		ZINC00039081	-5.1
1524005	-4.3		51441	-5.7		ZINC02390993	-4.4		ZINC00039100	-3.6
1532134	-5.5		54539	-5.7		ZINC02391787	-5		ZINC00039139	-4.6
1534537	-5.4		56094	-5.7		ZINC02392218	-4.7		ZINC00039155	-4.8
1534925	-4.6		59883	-5.7		ZINC02472262	-4.3		ZINC00039186	-5.1
1534926	-4.3		60128	-5.7		ZINC02507398	-4.6		ZINC00039244	-4.4
1534928	-4.9		60770	-5.7		ZINC02507479	-3.9		ZINC00039245	-4.2
1534930	-4.6		63313	-5.7		ZINC02510048	-4		ZINC00039263	-4.7
1534931	-4.4		64575	-5.7		ZINC02510569	-5.3		ZINC00039264	-4.8
1548086	-3.7		64966	-5.7		ZINC02510570	-5.1		ZINC00039270	-4.7
1550029	-5.3		65998	-5.7		ZINC02511691	-5.3		ZINC00039352	-3.7
1550199	-5.5		66342	-5.7		ZINC02511843	-4.2		ZINC00039353	-3.7
1551196	-5.2		67118	-5.7		ZINC02511851	-4.8		ZINC00039375	-4.6
1560103	-5.1		67243	-5.7		ZINC02512065	-5.5		ZINC00039385	-4.5
1578142	-4.9		53536	-5.7		ZINC02516018	-5.3		ZINC00039445	-4.4
1580330	-6		56462	-5.7		ZINC02516019	-3.2		ZINC00039448	-4.3
1585889	-4.7		57341	-5.7		ZINC02516022	-3		ZINC00039449	-4.8
1589547	-4.4		60795	-5.7		ZINC02516023	-4		ZINC00039450	-4.9
1589551	-4.4		65941	-5.7		ZINC02516028	-3.3		ZINC00039541	-3
1591868	-4.1		66565	-5.7		ZINC02516045	-5		ZINC00039556	-3.8
1596817	-6.1		67046	-5.7		ZINC02516046	-4.2		ZINC00039563	-4.1
1602469	-3.4		50502	-5.7		ZINC02516048	-3.8		ZINC00039565	-3.4
1602831	-5.6		51530	-5.7		ZINC02516049	-5.1		ZINC00039569	-3.8
1602833	-5		52790	-5.7		ZINC02516052	-4.3		ZINC00039613	-3.5
1608674	-4.2		53276	-5.7		ZINC02516053	-3.7		ZINC00039614	-3.6
1626824	-5.2		54462	-5.7		ZINC02516054	-4.3		ZINC00039615	-3.3
1627409	-5.9		55264	-5.7		ZINC02516056	-4.3		ZINC00039616	-4
1627811	-4.7		55266	-5.7		ZINC02516057	-3.4		ZINC00039641	-3.7
1632895	-5.5		55604	-5.7		ZINC02516060	-3.9		ZINC00039648	-3.5
1635091	-5.3		57347	-5.7		ZINC02516099	-4.4		ZINC00039650	-4.6
1637653	-4.4		59298	-5.7		ZINC02522581	-5.1		ZINC00039652	-4
1640288	-5.4		64501	-5.7		ZINC02526465	-4.9		ZINC00039654	-4.2
1653134	-4.6		50512	-5.7		ZINC02526554	-5.2		ZINC00039662	-4.3
1676176	-4.8		51755	-5.7		ZINC02526557	-4.5		ZINC00039663	-4.3
1676177	-5		55181	-5.7		ZINC02526558	-4.6		ZINC00039701	-3.7
1714948	-4.3		55279	-5.7		ZINC02526560	-4.1		ZINC00039702	-4.2
1715241	-5.6		55285	-5.7		ZINC02526561	-4		ZINC00039703	-4.1
1716838	-4.5		55966	-5.7		ZINC02526570	-4.5		ZINC00039713	-4.2
1719534	-5.9		63010	-5.7		ZINC02526572	-4.4		ZINC00039717	-4
1728282	-6		63172	-5.7		ZINC02530681	-5		ZINC00039720	-3.9
1734045	-4		63452	-5.7		ZINC02530683	-4.5		ZINC00039741	-4.3
1736294	-4.8		63852	-5.7		ZINC02530684	-4.6		ZINC00039804	-4.6
1740950	-6.1		63959	-5.7		ZINC02530691	-5.3		ZINC00039807	-4.7
1746086	-4		65018	-5.7		ZINC02530693	-3.9		ZINC00039809	-4.2
1752653	-4.1		56342	-5.7		ZINC02530699	-4.5		ZINC00039810	-4.1
1760469	-5.7		60919	-5.7		ZINC02530702	-3.5		ZINC00039811	-4.5
1769695	-5.6		63293	-5.7		ZINC02530705	-5.3		ZINC00039816	-3.7
1792615	-5.1		63621	-5.7		ZINC02539810	-4		ZINC00039817	-3.8
1796169	-5.2		64396	-5.7		ZINC02539812	-2.6		ZINC00039818	-3.8
1799070	-5.7		64422	-5.7		ZINC02539813	-4.4		ZINC00039825	-3.8
1803458	-5.6		64945	-5.7		ZINC02539816	-4.5		ZINC00039827	-3.8
1818352	-4.7		51384	-5.7		ZINC02539817	-4.7		ZINC00039829	-4.1
1829082	-6		52609	-5.7		ZINC02539818	-4.4		ZINC00039843	-3.9
1834581	-5.2		63615	-5.7		ZINC02539820	-4.4		ZINC00039845	-3.4
1839490	-5		64175	-5.7		ZINC02539822	-3.6		ZINC00039846	-4.6
1844411	-5.5		67103	-5.7		ZINC02539828	-4.2		ZINC00039853	-3.8
1844870	-5.8		68080	-5.7		ZINC02539830	-4.8		ZINC00039856	-3.8
1857419	-4.8		55575	-5.7		ZINC02541690	-6		ZINC00039857	-3.8
1874139	-5.8		64629	-5.7		ZINC02541692	-5.2		ZINC00039860	-3.6
1874343	-5.2		66594	-5.7		ZINC02541693	-4.6		ZINC00039868	-3.7
1875855	-5.4		57044	-5.7		ZINC02545165	-4		ZINC00039869	-4.3
1876396	-5		57051	-5.7		ZINC02555353	-4.5		ZINC00039879	-4.7
1878864	-5.4		63168	-5.7		ZINC02555354	-4.2		ZINC00039880	-4
1879980	-6		63921	-5.7		ZINC02555356	-5.3		ZINC00039881	-4.7
1880649	-5.2		57838	-5.7		ZINC02555357	-3.9		ZINC00039883	-3.3
1881105	-6.6		61377	-5.7		ZINC02555361	-3		ZINC00039894	-3.6
1881345	-5.7		64037	-5.7		ZINC02555368	-4.3		ZINC00039914	-4.3
1881562	-5.5		65667	-5.7		ZINC02555369	-4		ZINC00039915	-4.2
1881759	-4.3		67450	-5.7		ZINC02557947	-6		ZINC00039918	-3.8
1881906	-4.7		63583	-5.7		ZINC02557951	-6		ZINC00039919	-3.4
1883073	-6.3		66105	-5.7		ZINC02557952	-4.5		ZINC00039927	-3.4
1885341	-5.4		57045	-5.7		ZINC02557956	-6.1		ZINC00039933	-3.3
1888201	-4.5		68058	-5.7		ZINC02557957	-6		ZINC00039936	-3.4
1893387	-6.1		64834	-5.7		ZINC02558023	-2.6		ZINC00039961	-4.7
1894380	-5.7		57039	-5.7		ZINC02558033	-4.1		ZINC00039965	-4
1895574	-4.1		52556	-5.6		ZINC02558034	-4.6		ZINC00039973	-4.5
1897383	-5.2		55883	-5.6		ZINC02558035	-4.9		ZINC00039996	-4.5
1898255	-5.5		52730	-5.6		ZINC02558217	-6		ZINC00040012	-4.6
1900444	-6.1		52242	-5.6		ZINC02559035	-4.2		ZINC00040013	-4.8
1901217	-4.9		60090	-5.6		ZINC02559943	-6.1		ZINC00040015	-4.1
1901753	-6		60798	-5.6		ZINC02559950	-5		ZINC00040016	-4
1907064	-4.6		64458	-5.6		ZINC02560269	-4.1		ZINC00040021	-3.5
1910311	-6.3		51053	-5.6		ZINC02560277	-3.3		ZINC00040026	-4.8
1911668	-4.4		59899	-5.6		ZINC02560753	-3.8		ZINC00040033	-4.1
1912789	-5		60760	-5.6		ZINC02561373	-4.9		ZINC00040034	-4
1917244	-3.8		53874	-5.6		ZINC02562358	-3.2		ZINC00040042	-4
1920377	-5.1		55668	-5.6		ZINC02562608	-4.6		ZINC00040043	-4.1
1920776	-4.5		55872	-5.6		ZINC02563972	-3.2		ZINC00040049	-4.8
1921965	-5.4		60495	-5.6		ZINC02564446	-4.4		ZINC00040050	-4.1
1933071	-6.1		50173	-5.6		ZINC02565858	-4.7		ZINC00040051	-4.5
1933112	-5.8		56052	-5.6		ZINC02565918	-4.7		ZINC00040052	-4.6
1933137	-5.4		58871	-5.6		ZINC02565939	-3.5		ZINC00040057	-4.2
1933277	-6		60220	-5.6		ZINC02567368	-3.2		ZINC00040061	-4.6
1934236	-4.8		50787	-5.6		ZINC02567733	-5.2		ZINC00040085	-3.4
1935075	-4.6		54901	-5.6		ZINC02568036	-5.8		ZINC00040092	-3.6
1945566	-4.6		54908	-5.6		ZINC02568051	-3.6		ZINC00040094	-4.6
1951273	-5.8		66409	-5.6		ZINC02568218	-3.4		ZINC00040096	-3.8
1958984	-5.3		54892	-5.6		ZINC02568244	-3.8		ZINC00040097	-3.7
1960944	-5		55184	-5.6		ZINC02569341	-3.8		ZINC00040098	-4.1
1961874	-6.6		56090	-5.6		ZINC02569380	-3.4		ZINC00040100	-3.9
1962220	-4.3		58932	-5.6		ZINC02569823	-5.9		ZINC00040101	-4
1962944	-4.3		63608	-5.6		ZINC02570822	-4.7		ZINC00040102	-4.1
1964370	-4.5		50177	-5.6		ZINC02572146	-3.8		ZINC00040103	-4.6
1964415	-5.5		50189	-5.6		ZINC02572274	-4.4		ZINC00040107	-4.2
1973601	-5.6		50824	-5.6		ZINC02574743	-5.9		ZINC00040108	-4
1988918	-6.4		51040	-5.6		ZINC02575703	-5.5		ZINC00040120	-4.6
1991174	-6.1		51420	-5.6		ZINC02581406	-5.4		ZINC00040132	-3.6
1991339	-5.6		54906	-5.6		ZINC02583997	-5.1		ZINC00040134	-4.2
1997393	-4.8		55413	-5.6		ZINC02583998	-4.9		ZINC00040150	-4.4
2003702	-4.8		60904	-5.6		ZINC02584032	-5		ZINC00040153	-4.5
2015170	-4.8		64596	-5.6		ZINC02597113	-4.6		ZINC00040162	-4
2024171	-6		64917	-5.6		ZINC03008621	-3.3		ZINC00040169	-3.9
2026185	-4.7		65621	-5.6		ZINC03079337	-2.2		ZINC00040170	-3.1
2055896	-5.7		51206	-5.6		ZINC03079342	-2.7		ZINC00040179	-3.7
2056589	-5.6		51340	-5.6		ZINC03173766	-5		ZINC00040180	-4.4
2056940	-4.9		51410	-5.6		ZINC03201907	-4.5		ZINC00040186	-4.4
2059125	-4.8		52290	-5.6		ZINC03589203	-2.7		ZINC00040190	-4.5
2080084	-5.9		52915	-5.6		ZINC03594299	-4.3		ZINC00040202	-3
2082094	-4.6		53379	-5.6		ZINC03616630	-5.8		ZINC00040219	-4.3
2082098	-4.7		54930	-5.6		ZINC03641270	-2.9		ZINC00040220	-4
2082602	-5.7		55193	-5.6		ZINC03641271	-2.9		ZINC00040224	-3.9
2085064	-6.6		55225	-5.6		ZINC03644236	-4.4		ZINC00040225	-4
2091399	-5		55781	-5.6		ZINC03644408	-3.8		ZINC00040236	-3.8
2099434	-5.2		55987	-5.6		ZINC03644410	-3.6		ZINC00040277	-3.9
2099658	-4.3		60669	-5.6		ZINC03650628	-3.9		ZINC00040285	-4.9
2099944	-5.9		65843	-5.6		ZINC03653378	-4		ZINC00040342	-4.7
2100093	-4.2		50709	-5.6		ZINC03778899	-5.4		ZINC00040405	-4.8
2101786	-5		51595	-5.6		ZINC03779042	-4		ZINC00040420	-4.7
2103995	-3.9		51677	-5.6		ZINC03779696	-5		ZINC00040449	-3.7
2114013	-4.9		53364	-5.6		ZINC03780364	-5		ZINC00040459	-4
2114403	-4.7		53381	-5.6		ZINC03780965	-4.5		ZINC00040482	-3.7
2114872	-5.4		54645	-5.6		ZINC03782183	-4.4		ZINC00040595	-5
2115186	-6.2		59438	-5.6		ZINC03782206	-4.2		ZINC00040611	-5.1
2115727	-5.6		63298	-5.6		ZINC03782486	-3.6		ZINC00040664	-4.5
2119359	-3.9		63565	-5.6		ZINC03782517	-5.1		ZINC00040706	-4.5
2119540	-5.7		63575	-5.6		ZINC03783980	-4.7		ZINC00040735	-3.5
2120010	-4.5		63893	-5.6		ZINC03784343	-4.4		ZINC00040767	-3.9
2121567	-4.2		66098	-5.6		ZINC03785159	-5.1		ZINC00040854	-5.8
2121806	-4.6		66557	-5.6		ZINC03785268	-4.4		ZINC00040871	-4.7
2124433	-5.2		50175	-5.6		ZINC03786192	-4.9		ZINC00040895	-5.5
2126566	-5.5		50473	-5.6		ZINC03786354	-4.9		ZINC00040902	-5.1
2127032	-5		50522	-5.6		ZINC03786360	-4.5		ZINC00040908	-5.5
2128248	-4.8		50814	-5.6		ZINC03786466	-4.8		ZINC00040960	-5
2131984	-6		51096	-5.6		ZINC03787591	-4.6		ZINC00040994	-4.6
2132539	-5		51383	-5.6		ZINC03788202	-3.7		ZINC00040995	-4.1
2134372	-5		53183	-5.6		ZINC03789437	-4.3		ZINC00041020	-4.9
2136878	-5.4		53719	-5.6		ZINC03791739	-4.1		ZINC00041045	-5
2136935	-5.3		54420	-5.6		ZINC03791818	-2.9		ZINC00041066	-3.8
2137161	-5.2		54737	-5.6		ZINC03792328	-3.1		ZINC00041069	-3.6
2140576	-4.8		55036	-5.6		ZINC03792789	-4.9		ZINC00041070	-3.8
2146371	-5.1		56116	-5.6		ZINC03792965	-5.2		ZINC00041071	-4.1
2147955	-5.4		56884	-5.6		ZINC03792990	-4.5		ZINC00041086	-4.2
2150389	-4.3		57319	-5.6		ZINC03793144	-2.6		ZINC00041090	-3.8
2150415	-6.6		58563	-5.6		ZINC03794601	-4.4		ZINC00041119	-4.6
2155747	-5.4		59670	-5.6		ZINC03794714	-3.1		ZINC00041125	-5.1
2155767	-4.9		60698	-5.6		ZINC03794794	-4.2		ZINC00041243	-4.4
2155848	-5.1		63881	-5.6		ZINC03795098	-3.6		ZINC00041249	-4.3
2155870	-5.3		64226	-5.6		ZINC03796581	-3.6		ZINC00041258	-5.3
2156570	-6.8		64228	-5.6		ZINC03798750	-3.4		ZINC00041295	-5.1
2170706	-4.9		64281	-5.6		ZINC03799072	-4.4		ZINC00041348	-4.8
2175556	-5.2		64304	-5.6		ZINC03800706	-4.6		ZINC00041351	-5
2175947	-4.7		64616	-5.6		ZINC03802871	-5.3		ZINC00041375	-4.4
2175986	-4.7		64622	-5.6		ZINC03804505	-3.5		ZINC00041387	-5.2
2179475	-4.3		64879	-5.6		ZINC03806238	-4.3		ZINC00041413	-4.4
2189366	-4.4		65710	-5.6		ZINC03806239	-4		ZINC00041508	-4
2191297	-4.1		65758	-5.6		ZINC03806245	-2.4		ZINC00041515	-3.8
2192714	-5.6		67663	-5.6		ZINC03807804	-5		ZINC00041569	-4.4
2193022	-4.8		68246	-5.6		ZINC03807917	-5.1		ZINC00041570	-4.4
2193419	-4.4		50198	-5.6		ZINC03809416	-5.9		ZINC00041575	-3.9
2194030	-5.5		50574	-5.6		ZINC03809445	-4.7		ZINC00041579	-4
2199895	-4.8		54419	-5.6		ZINC03809490	-2.3		ZINC00041587	-4.1
2200749	-4.4		54476	-5.6		ZINC03811810	-5.3		ZINC00041588	-4.9
2201707	-4.8		54784	-5.6		ZINC03812869	-4.3		ZINC00041589	-4
2202737	-5		55000	-5.6		ZINC03812872	-4.3		ZINC00041607	-4
2204236	-5.9		55415	-5.6		ZINC03812874	-3.1		ZINC00041612	-3.7
2204992	-5.9		55724	-5.6		ZINC03812887	-4		ZINC00041646	-5.8
2207202	-5.3		56436	-5.6		ZINC03812888	-5		ZINC00041656	-5.9
2207962	-4.3		56881	-5.6		ZINC03812892	-5.7		ZINC00041657	-5.4
2215808	-5.2		59466	-5.6		ZINC03812915	-4.8		ZINC00041718	-5
2218368	-4.2		59873	-5.6		ZINC03812918	-4.1		ZINC00041752	-5.9
2220183	-4.9		60719	-5.6		ZINC03812923	-4.8		ZINC00041757	-5.7
2220775	-5.5		63679	-5.6		ZINC03812933	-3.9		ZINC00041799	-5.3
2220893	-5.3		64336	-5.6		ZINC03812944	-4.9		ZINC00041866	-4.4
2223235	-5.2		64948	-5.6		ZINC03812975	-4.1		ZINC00041946	-3.7
2226950	-4.4		65655	-5.6		ZINC03812989	-4.8		ZINC00041947	-4
2230039	-4.3		66705	-5.6		ZINC03813042	-3.7		ZINC00041953	-5.7
2235625	-5.5		67289	-5.6		ZINC03813061	-3.6		ZINC00041954	-4.7
2237883	-4.7		67311	-5.6		ZINC03813070	-4.1		ZINC00041977	-4.2
2267112	-5.1		50365	-5.6		ZINC03814314	-4.2		ZINC00041984	-5.1
2267325	-5.4		51094	-5.6		ZINC03814411	-4.4		ZINC00042028	-4.4
2272930	-4		53677	-5.6		ZINC03814423	-4.7		ZINC00042029	-3.9
2275330	-4.4		54233	-5.6		ZINC03818826	-5.1		ZINC00042032	-3.8
2287613	-5.3		54317	-5.6		ZINC03823569	-4.1		ZINC00042033	-3.8
2288639	-4.5		54709	-5.6		ZINC03824868	-4.8		ZINC00042035	-5.5
2291569	-5.5		56066	-5.6		ZINC03824921	-5.9		ZINC00042043	-5.7
2294766	-4.6		56259	-5.6		ZINC03830212	-4.8		ZINC00042065	-4.1
2295386	-4.8		56439	-5.6		ZINC03830246	-4.7		ZINC00042066	-4.1
2296855	-5.2		58135	-5.6		ZINC03830247	-4.3		ZINC00042071	-4.9
2302830	-4.8		60631	-5.6		ZINC03830273	-4.7		ZINC00042075	-5.6
2303849	-4.8		60761	-5.6		ZINC03830274	-4.7		ZINC00042093	-5.4
2303897	-4.5		62217	-5.6		ZINC03830283	-4.2		ZINC00042124	-5.7
2304404	-5.8		67677	-5.6		ZINC03830314	-2.6		ZINC00042139	-4.2
2307751	-5.4		50310	-5.6		ZINC03830375	-4.1		ZINC00042149	-5.5
2307981	-6.4		53626	-5.6		ZINC03830387	-3.2		ZINC00042240	-4.4
2309618	-5.2		53645	-5.6		ZINC03830390	-5.2		ZINC00042245	-5.3
2310701	-6.3		53679	-5.6		ZINC03830405	-4.7		ZINC00042259	-5.6
2312290	-4.4		54318	-5.6		ZINC03830417	-2.9		ZINC00042260	-5.9
2312658	-4.5		55385	-5.6		ZINC03830467	-5.3		ZINC00042273	-5.5
2313776	-5.3		55726	-5.6		ZINC03830500	-4.5		ZINC00042278	-5.2
2313778	-5.5		58777	-5.6		ZINC03830507	-4.1		ZINC00042292	-5.4
2321468	-4.2		60596	-5.6		ZINC03830511	-4.5		ZINC00042308	-4.7
2321500	-5.3		63166	-5.6		ZINC03830515	-4.4		ZINC00042341	-5.9
2322061	-4.6		63215	-5.6		ZINC03830574	-4.4		ZINC00042401	-5.8
2328694	-5.7		64807	-5.6		ZINC03830613	-4.2		ZINC00042464	-4.3
2328695	-5.6		64998	-5.6		ZINC03830747	-5.1		ZINC00042473	-4.7
2330223	-4.8		66861	-5.6		ZINC03830842	-5.3		ZINC00042483	-4.5
2332535	-5.4		67086	-5.6		ZINC03830882	-3.7		ZINC00042555	-4.4
2336835	-6.3		53653	-5.6		ZINC03830986	-5.7		ZINC00042556	-4.1
2338095	-5		54194	-5.6		ZINC03831001	-5		ZINC00042579	-4.5
2339296	-4.2		54704	-5.6		ZINC03831002	-5.3		ZINC00042674	-4.8
2342744	-5.1		55300	-5.6		ZINC03831025	-3.6		ZINC00042702	-5
2344236	-6.1		56168	-5.6		ZINC03831050	-3		ZINC00042772	-4.7
2347431	-4.8		60710	-5.6		ZINC03831051	-3		ZINC00042787	-3.7
2348978	-6		62758	-5.6		ZINC03831067	-4.9		ZINC00042788	-3.8
2351184	-5.7		62862	-5.6		ZINC03831128	-5		ZINC00042792	-5.6
2351439	-5.3		63023	-5.6		ZINC03831198	-4.1		ZINC00042822	-5.1
2351493	-5.2		64982	-5.6		ZINC03831235	-3.4		ZINC00042824	-5.5
2360421	-5.3		65252	-5.6		ZINC03831236	-5.6		ZINC00042827	-4.1
2366620	-4.6		65319	-5.6		ZINC03831238	-5.5		ZINC00042842	-5.2
2367154	-4.2		67452	-5.6		ZINC03831511	-5.9		ZINC00042886	-5.1
2368463	-4.5		67459	-5.6		ZINC03831586	-4.5		ZINC00042887	-4.5
2370102	-5.1		51331	-5.6		ZINC03833863	-5		ZINC00042909	-4.1
2374706	-6		51449	-5.6		ZINC03833876	-4.3		ZINC00042929	-4.8
2381017	-5.6		51531	-5.6		ZINC03838326	-6.7		ZINC00042931	-4.5
2382353	-6.4		52216	-5.6		ZINC03860193	-2.8		ZINC00042943	-3.7
2388900	-6		52410	-5.6		ZINC03860523	-2.2		ZINC00042960	-4
2394928	-5		56041	-5.6		ZINC03860715	-6.1		ZINC00042970	-5.1
2394933	-6		59871	-5.6		ZINC03860825	-5.3		ZINC00042971	-4.7
2398303	-5.4		60876	-5.6		ZINC03860956	-5.4		ZINC00042981	-4.7
2400350	-6		62981	-5.6		ZINC03861497	-3.3		ZINC00042986	-5.6
2401600	-6.6		63133	-5.6		ZINC03861550	-5.2		ZINC00043019	-5
2406187	-6.3		64006	-5.6		ZINC03861563	0		ZINC00043020	-5.1
2406282	-5.5		65001	-5.6		ZINC03861599	-4.8		ZINC00043033	-5.1
2407524	-4.5		65799	-5.6		ZINC03861663	-3		ZINC00043034	-5.3
2408467	-5.1		66464	-5.6		ZINC03861768	-3.6		ZINC00043039	-6.2
2409541	-4.3		51412	-5.6		ZINC03861806	-4.9		ZINC00043046	-5.6
2411257	-6		53010	-5.6		ZINC03861807	-3.7		ZINC00043047	-5.6
2412504	-4.1		54810	-5.6		ZINC03869280	-2.9		ZINC00043061	-5.9
2412507	-4.4		54904	-5.6		ZINC03869282	-2.7		ZINC00043062	-4.8
2412858	-4.9		56006	-5.6		ZINC03869608	-6		ZINC00043257	-4.9
2414928	-5.1		56043	-5.6		ZINC03869685	0		ZINC00043261	-5.8
2415077	-4.5		57960	-5.6		ZINC03869741	-2.4		ZINC00043509	-5.5
2416356	-4.1		63647	-5.6		ZINC03870265	-3.4		ZINC00043576	-5.6
2416879	-5.5		66531	-5.6		ZINC03870307	-3.9		ZINC00043655	-4.9
2418645	-4.9		67460	-5.6		ZINC03870310	-4.6		ZINC00043656	-4.7
2421408	-4.3		67950	-5.6		ZINC03870311	-4.7		ZINC00043757	-4.2
2426234	-6		52606	-5.6		ZINC03870312	-4.3		ZINC00043758	-4.3
2426360	-6		54211	-5.6		ZINC03870313	-4.7		ZINC00043794	-3.8
2426866	-5		55842	-5.6		ZINC03870314	-3.4		ZINC00043857	-5.6
2427961	-4.8		56341	-5.6		ZINC03870318	-4.4		ZINC00043858	-5.9
2428528	-4.6		56445	-5.6		ZINC03870322	-3.1		ZINC00043883	-4.2
2429542	-5.8		60951	-5.6		ZINC03870324	-3.1		ZINC00043939	-5.1
2430298	-5		63411	-5.6		ZINC03870325	-4.9		ZINC00043963	-4.5
2432214	-4.3		63628	-5.6		ZINC03870330	-5.5		ZINC00043964	-4.6
2432881	-5.1		63711	-5.6		ZINC03870331	-5.2		ZINC00044024	-6.1
2435899	-5.1		67204	-5.6		ZINC03870332	-4.4		ZINC00044032	-5.2
2439209	-5		67485	-5.6		ZINC03870481	-4.8		ZINC00044053	-5
2439490	-5.7		52677	-5.6		ZINC03870482	-4.8		ZINC00044063	-4.1
2440581	-7.1		54880	-5.6		ZINC03870514	-3		ZINC00044064	-3.7
2440971	-5.9		55841	-5.6		ZINC03870515	-3.1		ZINC00044124	-5.7
2444453	-5.1		58249	-5.6		ZINC03870534	-4.5		ZINC00044286	-4.5
2449454	-4.6		60820	-5.6		ZINC03870795	-3.8		ZINC00044287	-4.6
2452652	-5.5		64043	-5.6		ZINC03870796	-3.7		ZINC00044306	-5.3
2455004	-4.5		64103	-5.6		ZINC03870870	-4		ZINC00044307	-5.8
2458771	-5.5		64581	-5.6		ZINC03870912	-4.4		ZINC00044334	-6.2
2459292	-5.1		65071	-5.6		ZINC03870920	-4		ZINC00044351	-5.3
2463754	-4.7		65100	-5.6		ZINC03870954	-4.5		ZINC00044444	-5.3
2466262	-5.5		51401	-5.6		ZINC03870960	-5.1		ZINC00044526	-4
2467100	-5		56744	-5.6		ZINC03871023	-5.7		ZINC00044544	-3.7
2468834	-5.2		57230	-5.6		ZINC03871090	-4.1		ZINC00044545	-5.5
2470035	-4.7		50094	-5.6		ZINC03871091	-4.9		ZINC00044548	-3.4
2470212	-4.8		51382	-5.6		ZINC03871092	-4.2		ZINC00044549	-3.7
2471183	-5.4		55574	-5.6		ZINC03871196	-3.8		ZINC00044596	-5.1
2471942	-5.9		65727	-5.6		ZINC03871211	-4.2		ZINC00044644	-5.3
2475582	-5.5		55753	-5.6		ZINC03871269	-4.2		ZINC00044658	-4.9
2477283	-5		59730	-5.6		ZINC03871270	-4.5		ZINC00044688	-5.2
2482544	-4.1		64426	-5.6		ZINC03871425	-4.6		ZINC00044689	-4.6
2486837	-5.7		67570	-5.6		ZINC03871437	-6.2		ZINC00044703	-5.9
2487733	-4.4		54922	-5.6		ZINC03871438	-5.1		ZINC00044704	-5.8
2500686	-6.5		55607	-5.6		ZINC03871453	-3.9		ZINC00044709	-6.2
2501092	-5.7		62538	-5.6		ZINC03871516	-4.9		ZINC00044710	-5.6
2501099	-5.9		63585	-5.6		ZINC03871616	-4		ZINC00044713	-5.3
2501103	-6		63831	-5.6		ZINC03871653	-3.9		ZINC00044724	-5.6
2501832	-5.3		67193	-5.6		ZINC03871654	-4.1		ZINC00044725	-4.6
2508533	-4.4		55768	-5.6		ZINC03871685	-4.1		ZINC00044748	-5.6
2512471	-4.8		57030	-5.6		ZINC03871770	-5.5		ZINC00044749	-5.6
2514355	-5.1		65999	-5.6		ZINC03871771	-5.3		ZINC00044779	-5.6
2525612	-4.1		57059	-5.6		ZINC03871772	-5		ZINC00044780	-6.1
2526122	-4.4		57041	-5.6		ZINC03871818	-5.3		ZINC00044837	-5.6
2528804	-4.7		59751	-5.6		ZINC03871824	-3.3		ZINC00044847	-5.9
2530952	-5.5		65055	-5.5		ZINC03871832	-5.1		ZINC00044915	-5.8
2535143	-4.8		60999	-5.5		ZINC03871852	-3.5		ZINC00044940	-5.9
2536883	-4.5		66182	-5.5		ZINC03871853	-3.5		ZINC00044999	-4.8
2537704	-5		53632	-5.5		ZINC03871886	-3.8		ZINC00045000	-5.7
2538553	-5.5		59385	-5.5		ZINC03872010	-5		ZINC00045003	-5.5
2548154	-4.4		52838	-5.5		ZINC03872013	-5.3		ZINC00045004	-6.2
2550378	-4.9		55703	-5.5		ZINC03872044	-5.4		ZINC00045005	-5.7
2558472	-5		55239	-5.5		ZINC03872055	-3.8		ZINC00045006	-5.1
2558548	-4.2		55608	-5.5		ZINC03872076	-5.8		ZINC00045016	-5.7
2559277	-5		57927	-5.5		ZINC03872123	-5		ZINC00045017	-5.5
2559952	-5.7		59713	-5.5		ZINC03872193	-3.7		ZINC00045039	-4.7
2575901	-4.7		53750	-5.5		ZINC03872250	-3.8		ZINC00045099	-5.6
2583506	-5.9		55695	-5.5		ZINC03872275	-5.8		ZINC00045100	-5.7
2583738	-6.2		60532	-5.5		ZINC03872277	-4.4		ZINC00045122	-5.7
2585042	-6.1		54899	-5.5		ZINC03872335	-3.9		ZINC00045123	-5.6
2585205	-5.3		55552	-5.5		ZINC03872336	-4.4		ZINC00045189	-4.9
2585250	-4.5		64450	-5.5		ZINC03872369	-4.2		ZINC00045235	-5.9
2594234	-4.9		66738	-5.5		ZINC03872370	-4.1		ZINC00045271	-6.2
2594318	-5.7		51664	-5.5		ZINC03872447	-3.3		ZINC00045302	-5.7
2594420	-4.2		60101	-5.5		ZINC03872448	-3.5		ZINC00045397	-5.3
2596136	-3.6		50187	-5.5		ZINC03872533	-4.3		ZINC00045522	-5.3
2622645	-5.4		50685	-5.5		ZINC03872566	-5.8		ZINC00045523	-5.4
2626966	-4.9		50954	-5.5		ZINC03872605	-4.2		ZINC00045575	-5.9
2642209	-5.7		56241	-5.5		ZINC03872607	-5.1		ZINC00045580	-5
2647474	-4.5		56959	-5.5		ZINC03872608	-5.6		ZINC00045603	-5
2671921	-4.7		58479	-5.5		ZINC03872609	-5		ZINC00045654	-3.7
2676414	-5.9		54988	-5.5		ZINC03872610	-5.3		ZINC00045656	-3.9
2677551	-6.1		55287	-5.5		ZINC03872620	-4.7		ZINC00045663	-4.7
2677992	-5.1		67823	-5.5		ZINC03872621	-4.3		ZINC00045758	-4.5
2688600	-4.8		50676	-5.5		ZINC03872622	-4.2		ZINC00045813	-5.6
2723601	-3.4		51662	-5.5		ZINC03872623	-4		ZINC00045861	-4.7
2724387	-4.4		53563	-5.5		ZINC03872662	-3.2		ZINC00045863	-5.1
2725935	-4.1		54633	-5.5		ZINC03872732	-3.8		ZINC00045893	-5.8
2727140	-5.1		54649	-5.5		ZINC03872753	-3.5		ZINC00045912	-4.5
2727742	-4.3		55697	-5.5		ZINC03872814	-3.1		ZINC00045955	-5.5
2732574	-4		56877	-5.5		ZINC03872880	-4.8		ZINC00045958	-5
2732795	-3.9		58702	-5.5		ZINC03872881	-5.3		ZINC00045965	-5.9
2735302	-3.4		58715	-5.5		ZINC03872882	-5.4		ZINC00045989	-6.7
2737856	-4.8		59403	-5.5		ZINC03872906	-5.3		ZINC00046105	-6.7
2740467	-5.9		59460	-5.5		ZINC03872925	-5.1		ZINC00046115	-4.9
2744148	-4.1		63514	-5.5		ZINC03872953	-3.4		ZINC00046125	-6
2745941	-5.3		64236	-5.5		ZINC03872978	-5.1		ZINC00046154	-5.2
2746573	-5.9		65918	-5.5		ZINC03873023	-5.7		ZINC00046160	-5
2746574	-5.8		66033	-5.5		ZINC03873028	-2.7		ZINC00046201	-5.8
2746653	-5.4		67247	-5.5		ZINC03873029	-2.7		ZINC00046243	-5.6
2746661	-5.2		67271	-5.5		ZINC03873047	-3.3		ZINC00046274	-5.4
2746662	-5.4		50360	-5.5		ZINC03873119	-4		ZINC00046291	-5.2
2763499	-4.3		50366	-5.5		ZINC03873156	-4.3		ZINC00046415	-5
2763766	-4.8		51534	-5.5		ZINC03873157	-4.8		ZINC00046462	-4.4
2766929	-4.7		52658	-5.5		ZINC03873168	-4.8		ZINC00046523	-4.5
2768758	-4.4		53375	-5.5		ZINC03873775	-4.8		ZINC00046524	-4.5
2769258	-4.5		53717	-5.5		ZINC03873802	-5.6		ZINC00046593	-5.6
2769282	-6.1		54284	-5.5		ZINC03873804	-4.7		ZINC00046599	-5.1
2789251	-3.7		55412	-5.5		ZINC03873805	-5.6		ZINC00046600	-4.5
2794916	-4.3		55414	-5.5		ZINC03873806	-5.6		ZINC00046664	-5.7
2799527	-4.2		56243	-5.5		ZINC03873811	-5.8		ZINC00046665	-4.9
2801235	-3.9		56623	-5.5		ZINC03873822	-5.5		ZINC00046690	-5.9
2801236	-3.7		56626	-5.5		ZINC03873831	-5.2		ZINC00046720	-5.2
2803172	-5.3		56863	-5.5		ZINC03873889	-5.9		ZINC00046723	-4
2803479	-3.6		58930	-5.5		ZINC03873977	-4.9		ZINC00046730	-5.7
2806294	-5.2		59037	-5.5		ZINC03874317	-4.3		ZINC00046759	-4.8
2806295	-5.3		64391	-5.5		ZINC03874381	-2.5		ZINC00046773	-5.2
2806957	-5.2		64607	-5.5		ZINC03874426	-3.3		ZINC00046775	-6
2807234	-4.6		64874	-5.5		ZINC03874427	-3.4		ZINC00046779	-4.8
2808627	-3.4		65104	-5.5		ZINC03874447	-4.6		ZINC00046780	-4.6
2809268	-5		65303	-5.5		ZINC03874448	-5.5		ZINC00046829	-5.5
2811044	-5.1		66457	-5.5		ZINC03874449	-5.6		ZINC00046830	-5.7
2812530	-5.8		66895	-5.5		ZINC03874450	-5		ZINC00046831	-4.2
2812756	-4.9		67651	-5.5		ZINC03874476	-4.5		ZINC00046862	-5.7
2813456	-5.6		68273	-5.5		ZINC03874478	-5		ZINC00046871	-4.9
2815170	-5.3		68297	-5.5		ZINC03874496	-5.3		ZINC00046924	-4.2
2815175	-5.5		52070	-5.5		ZINC03874498	-4.4		ZINC00046952	-4.3
2815176	-5.5		52623	-5.5		ZINC03874664	-4.5		ZINC00046993	-5.8
2815177	-4.6		53538	-5.5		ZINC03874680	-4.1		ZINC00047004	-4.8
2817950	-4.7		53631	-5.5		ZINC03874736	-5.2		ZINC00047013	-5
2820199	-4.7		55237	-5.5		ZINC03874738	-4.9		ZINC00047048	-5.2
2821421	-3.5		55723	-5.5		ZINC03874826	-4.6		ZINC00047052	-4.8
2833794	-4.6		55916	-5.5		ZINC03874840	-4.5		ZINC00047077	-4.6
2834304	-5.6		56581	-5.5		ZINC03874849	-4.5		ZINC00047078	-4.4
2836992	-5.1		56713	-5.5		ZINC03874886	-5.2		ZINC00047123	-6.1
2837730	-5		58141	-5.5		ZINC03874894	-4.2		ZINC00047196	-5.4
2839401	-4.8		58269	-5.5		ZINC03874895	-4.8		ZINC00047211	-4.6
2840206	-4.6		59273	-5.5		ZINC03874969	-3.2		ZINC00047212	-4.8
2848041	-5.9		59445	-5.5		ZINC03875028	-5.6		ZINC00047223	-5.9
2849032	-4.5		59577	-5.5		ZINC03875139	-4		ZINC00047242	-5.8
2850825	-4.8		61391	-5.5		ZINC03875153	-3.1		ZINC00047270	-6.1
2851304	-5		61746	-5.5		ZINC03875154	-3.4		ZINC00047287	-5.6
2853283	-5.3		62342	-5.5		ZINC03875241	-6.3		ZINC00047289	-5
2860275	-5.4		63417	-5.5		ZINC03875243	-6.2		ZINC00047304	-5.3
2866437	-5.5		63577	-5.5		ZINC03875246	-4.2		ZINC00047314	-5.4
2867026	-4.8		64889	-5.5		ZINC03875334	-5.6		ZINC00047320	-5.4
2867076	-4.2		65547	-5.5		ZINC03875364	-5.1		ZINC00047326	-5.7
2871851	-5.1		66879	-5.5		ZINC03875976	-4		ZINC00047330	-3.6
2872045	-4.7		67643	-5.5		ZINC03875992	-4.6		ZINC00047345	-5.7
2872206	-5.7		50218	-5.5		ZINC03876136	-4.9		ZINC00047388	-4.1
2872439	-5.9		50410	-5.5		ZINC03881558	-5.7		ZINC00047421	-5.7
2876575	-5		51603	-5.5		ZINC03881697	-5.1		ZINC00047435	-4.2
2876596	-5		52104	-5.5		ZINC03881958	-6.2		ZINC00047436	-4.1
2876611	-5.8		52776	-5.5		ZINC03882036	-4.9		ZINC00047451	-5.8
2876668	-5.1		52813	-5.5		ZINC03914184	-5		ZINC00047506	-4.8
2876731	-5		54543	-5.5		ZINC03915358	-6.6		ZINC00047507	-5.3
2876744	-5		56088	-5.5		ZINC03917109	-6.2		ZINC00047640	-6.5
2876839	-5		56240	-5.5		ZINC03918045	-5.3		ZINC00047649	-6.2
2876872	-4.9		56867	-5.5		ZINC03918293	-5		ZINC00047689	-4.8
2876915	-4.7		57853	-5.5		ZINC03920266	-5.5		ZINC00047800	-3.8
2876959	-5.5		59843	-5.5		ZINC03921860	-4.3		ZINC00047877	-4
2877075	-5.1		60832	-5.5		ZINC03923061	-4.6		ZINC00047999	-5.8
2890949	-4.9		60843	-5.5		ZINC03927328	-5.1		ZINC00048050	-5.2
2892101	-4.1		62531	-5.5		ZINC03938746	-4.6		ZINC00048110	-5.8
2892525	-3.9		63180	-5.5		ZINC03938751	-5.1		ZINC00048116	-5
2892672	-4.9		64606	-5.5		ZINC03940885	-5		ZINC00048129	-5.1
2892697	-6		64924	-5.5		ZINC03941269	-5.9		ZINC00048181	-4.7
2893413	-5		65747	-5.5		ZINC03941522	-5.5		ZINC00048182	-4.9
2894010	-5		65881	-5.5		ZINC03949424	-5.9		ZINC00048183	-5.3
2894095	-5.2		65914	-5.5		ZINC03951312	-4.5		ZINC00048184	-4.6
2894928	-5.7		65964	-5.5		ZINC03963610	-4.3		ZINC00048186	-4.1
2894929	-3.9		66669	-5.5		ZINC03977757	-4.9		ZINC00048205	-3.6
2895249	-5.6		66889	-5.5		ZINC03977785	-5.2		ZINC00048224	-5.6
2896669	-5.3		53537	-5.5		ZINC03977822	-4.5		ZINC00048287	-5.2
2898055	-5.8		54234	-5.5		ZINC03977881	-4.2		ZINC00048289	-4.9
2899074	-4.4		55220	-5.5		ZINC03977913	-4.9		ZINC00048336	-4.4
2899437	-4.2		55629	-5.5		ZINC03978005	-6.3		ZINC00048343	-5.2
2899800	-4.5		57525	-5.5		ZINC03978030	-4.5		ZINC00048377	-4.1
2903904	-6.6		58994	-5.5		ZINC03978043	-4.8		ZINC00048414	-4.5
2905372	-5.8		59456	-5.5		ZINC03978044	-4.7		ZINC00048429	-5
2905495	-4.7		59757	-5.5		ZINC03978045	-4.8		ZINC00048446	-5.1
2914378	-4.5		60480	-5.5		ZINC03978049	-3.9		ZINC00048575	-6
2914899	-4.5		60544	-5.5		ZINC03978255	-5.4		ZINC00048721	-5.1
2915477	-4.4		62300	-5.5		ZINC03978257	-5.4		ZINC00048755	-5
2917207	-4.8		63889	-5.5		ZINC03979014	-4.5		ZINC00048793	-4.9
2920303	-4.3		64076	-5.5		ZINC03979132	-4.2		ZINC00048797	-5.9
2920571	-4.5		64083	-5.5		ZINC03979134	-4.4		ZINC00048803	-5
2921187	-4.3		65866	-5.5		ZINC03979156	-3.9		ZINC00048806	-5.3
2921215	-5.2		66584	-5.5		ZINC03981322	-5.9		ZINC00048821	-4.2
2921404	-5.3		67761	-5.5		ZINC03982174	-5.3		ZINC00048824	-4.5
2921493	-4.9		51447	-5.5		ZINC03985980	-4.1		ZINC00048835	-4.6
2921604	-4.8		51989	-5.5		ZINC03993826	-4.2		ZINC00048883	-5.3
2922048	-5.1		52508	-5.5		ZINC03995334	-4.1		ZINC00048888	-4.7
2922056	-4.9		53532	-5.5		ZINC03995366	-5.9		ZINC00048889	-4.8
2922086	-4.9		54315	-5.5		ZINC03995369	-5.1		ZINC00048900	-5.6
2922130	-5		56415	-5.5		ZINC03995387	-3.9		ZINC00048906	-4.4
2922155	-5.3		57515	-5.5		ZINC03995401	-4.3		ZINC00048923	-4.8
2923340	-3.8		59839	-5.5		ZINC03995405	-4.9		ZINC00048924	-4.4
2925984	-4.2		61996	-5.5		ZINC03995466	-5.1		ZINC00048931	-4.5
2927953	-5.9		64093	-5.5		ZINC03995571	-2		ZINC00048938	-5.5
2928413	-4.9		65039	-5.5		ZINC03995575	-3.6		ZINC00048992	-4.8
2928707	-5.1		65695	-5.5		ZINC03995590	-6.3		ZINC00048993	-4.4
2929633	-4.3		67315	-5.5		ZINC03995608	-5.9		ZINC00048995	-4.5
2930234	-4.4		67456	-5.5		ZINC03995616	-6.5		ZINC00048996	-3.4
2931533	-6.4		50534	-5.5		ZINC03995673	-5.7		ZINC00049061	-4.9
2931670	-6		51365	-5.5		ZINC03995674	-5.7		ZINC00049088	-4.7
2932644	-5.2		53696	-5.5		ZINC03995676	-6.3		ZINC00049089	-4.6
2937915	-4.7		55564	-5.5		ZINC03995684	-4.9		ZINC00049107	-5.8
2940648	-4.4		55756	-5.5		ZINC03995822	-4.9		ZINC00049112	-5
2943399	-4.7		55815	-5.5		ZINC03995832	-5.9		ZINC00049113	-5.2
2945197	-5.1		57524	-5.5		ZINC03995837	-5.2		ZINC00049122	-4.2
2946332	-4.2		59295	-5.5		ZINC03995861	-4		ZINC00049141	-4.7
2946964	-5.6		60867	-5.5		ZINC03995872	-5.1		ZINC00049150	-4.6
2946991	-5.3		62281	-5.5		ZINC03995874	-4.9		ZINC00049157	-2.9
2947903	-4.3		63331	-5.5		ZINC03995884	-4.2		ZINC00049159	-3.7
2947988	-4.8		63405	-5.5		ZINC03995890	-3.3		ZINC00049228	-5.5
2953052	-4.9		65642	-5.5		ZINC03995901	-4.7		ZINC00049235	-5.4
2955612	-4.7		65871	-5.5		ZINC03995905	-4.6		ZINC00049282	-4.9
2955678	-4.8		67581	-5.5		ZINC03995991	-5.2		ZINC00049286	-5.9
2956180	-4.1		68084	-5.5		ZINC03995996	-4.7		ZINC00049302	-5.5
2957586	-5.3		50469	-5.5		ZINC03995998	-4.5		ZINC00049324	-4.8
2957683	-5.6		50995	-5.5		ZINC03996039	-5		ZINC00049333	-4.6
2960477	-4.5		53315	-5.5		ZINC04019706	-5.3		ZINC00049397	-3.7
2960876	-4.4		56939	-5.5		ZINC04027061	0		ZINC00049403	-5.7
2964931	-5.3		57102	-5.5		ZINC04078894	-5		ZINC00049412	-6.1
2966178	-5		60149	-5.5		ZINC04081038	-5		ZINC00049417	-5.4
2967293	-5.6		60547	-5.5		ZINC04081040	-4.9		ZINC00049447	-5.9
2970521	-4.8		66399	-5.5		ZINC04081122	-5.2		ZINC00049455	-4.4
2971841	-3.9		66867	-5.5		ZINC04082352	-5.2		ZINC00049503	-4.5
2971871	-6		50526	-5.5		ZINC04083557	-4.6		ZINC00049504	-4
2973708	-5.8		53298	-5.5		ZINC04095645	-4.9		ZINC00049507	-3.6
2977545	-4.7		53346	-5.5		ZINC04096458	-5.3		ZINC00049510	-5.6
2980954	-5.2		55148	-5.5		ZINC04096776	-5.6		ZINC00049513	-3.9
2981446	-5.8		58085	-5.5		ZINC04097285	-4.7		ZINC00049565	-4.7
2981677	-5.1		60840	-5.5		ZINC04097286	-5.1		ZINC00049605	-4.3
2985532	-5.6		60923	-5.5		ZINC04097383	-4.8		ZINC00049606	-5.2
2986656	-5.5		63042	-5.5		ZINC04097472	-5		ZINC00049633	-4.5
2988832	-5.1		63645	-5.5		ZINC04097933	-6.2		ZINC00049635	-4.6
2989360	-5.7		64003	-5.5		ZINC04099011	-3.9		ZINC00049664	-5.7
2990902	-4.5		65749	-5.5		ZINC04175569	-5.6		ZINC00049674	-5.3
2991105	-5.1		67096	-5.5		ZINC04175630	-6.5		ZINC00049801	-3.3
2994355	-5.4		52635	-5.5		ZINC04211931	-3.2		ZINC00049941	-5.8
2996559	-4.8		54920	-5.5		ZINC04214849	-5.8		ZINC00049967	-6.4
2997481	-4.8		57610	-5.5		ZINC04217017	-5		ZINC00050030	-5.7
2997877	-5		63623	-5.5		ZINC04228280	-5.1		ZINC00050070	-5.7
2997882	-4.4		63905	-5.5		ZINC04245632	-3.9		ZINC00050071	-5.8
2997963	-5.6		63919	-5.5		ZINC04245700	-4.5		ZINC00050090	-5.8
2998355	-6.2		64143	-5.5		ZINC04245703	-5.8		ZINC00050152	-6.2
2998449	-4.9		67352	-5.5		ZINC04257979	-4.7		ZINC00050184	-5.2
2998839	-4.7		51305	-5.5		ZINC04261942	-5.1		ZINC00050225	-4.7
2999043	-4.9		52910	-5.5		ZINC04262457	-6.4		ZINC00050226	-4.7
2999290	-5.7		54614	-5.5		ZINC04262458	-5.5		ZINC00050249	-5.1
2999347	-5.6		55571	-5.5		ZINC04262461	-5.4		ZINC00050306	-4.9
3000022	-5.2		55982	-5.5		ZINC04335977	-4.9		ZINC00050315	-4.5
3000114	-5		57612	-5.5		ZINC04392984	-4.4		ZINC00050337	-5.5
3000625	-4.3		60680	-5.5		ZINC04428526	-5.6		ZINC00050338	-4.9
3000691	-5.6		62982	-5.5		ZINC04467863	-5		ZINC00050357	-5.8
3003931	-4.6		63294	-5.5		ZINC04467867	-3.9		ZINC00050365	-4.7
3005040	-5.7		63920	-5.5		ZINC04467870	-3.9		ZINC00050366	-5.3
3032310	-4.2		66499	-5.5		ZINC04467875	-4.4		ZINC00050386	-4.6
3037144	-5.9		66662	-5.5		ZINC04467880	-4.9		ZINC00050395	-5.1
3080597	-4.3		55271	-5.5		ZINC04468780	-4.3		ZINC00050396	-3.7
3090258	-4.6		55786	-5.5		ZINC04475051	-3.8		ZINC00050413	-4.6
3093427	-5		64417	-5.5		ZINC04475052	0		ZINC00050433	-3.9
3095209	-5.3		64841	-5.5		ZINC04475054	-5.3		ZINC00050452	-5.5
3101746	-3.9		53743	-5.5		ZINC04475055	-4.4		ZINC00050461	-4.4
3105194	-4.7		54924	-5.5		ZINC04475056	-4.3		ZINC00050467	-3.8
3106340	-5.8		60931	-5.5		ZINC04475057	-6.1		ZINC00050468	-4
3108928	-5.2		65558	-5.5		ZINC04475059	-5.4		ZINC00050497	-4.4
3109735	-5.4		67376	-5.5		ZINC04475064	-4.3		ZINC00050507	-5.1
3113799	-4.2		57783	-5.5		ZINC04475065	-4.8		ZINC00050510	-5.4
3116472	-5.5		58161	-5.5		ZINC04475066	-4.6		ZINC00050518	-5.5
3118659	-5.1		61916	-5.5		ZINC04475067	-4.3		ZINC00050525	-4.6
3124085	-4.6		67375	-5.5		ZINC04475068	-6		ZINC00050526	-4.7
3124694	-4.1		50220	-5.5		ZINC04475069	-6		ZINC00050628	-5.5
3126197	-4.7		51324	-5.5		ZINC04475072	-4.7		ZINC00050648	-4.8
3126531	-4.3		51604	-5.5		ZINC04475074	-4.8		ZINC00050714	-4.4
3127088	-4.5		62605	-5.5		ZINC04475075	-4.7		ZINC00050729	-4.4
3128208	-4.7		55051	-5.5		ZINC04475076	-4.7		ZINC00050730	-4.2
3129242	-5.1		63590	-5.5		ZINC04475078	-5		ZINC00050756	-3.9
3129243	-5.1		63581	-5.5		ZINC04475080	-4.1		ZINC00050757	-3.7
3129244	-4.8		63802	-5.5		ZINC04475081	-4.8		ZINC00050774	-4.3
3129247	-5.4		63631	-5.5		ZINC04475082	-5.3		ZINC00050811	-4.2
3129248	-4.9		57237	-5.5		ZINC04475083	-5.8		ZINC00050821	-5
3129249	-5.2		65608	-5.4		ZINC04475086	-4.4		ZINC00050846	-3.7
3129250	-4.9		50819	-5.4		ZINC04475091	-4.4		ZINC00050895	-5.5
3129251	-5.3		58561	-5.4		ZINC04475092	-4.8		ZINC00050898	-4.7
3129252	-5		52721	-5.4		ZINC04475094	-4.9		ZINC00050899	-4.4
3132202	-5.1		58228	-5.4		ZINC04475104	-5.2		ZINC00050900	-4.4
3134137	-4.4		59790	-5.4		ZINC04475105	-3.7		ZINC00050901	-4.3
3136121	-5.1		54333	-5.4		ZINC04475108	-5.3		ZINC00050902	-4.3
3136122	-5.1		59419	-5.4		ZINC04475109	-5.3		ZINC00050913	-4.5
3136123	-4.4		63952	-5.4		ZINC04475112	-3.8		ZINC00050926	-4.2
3136125	-5.8		52719	-5.4		ZINC04475116	-4.9		ZINC00050927	-4.2
3136126	-5.4		52720	-5.4		ZINC04475117	-4.5		ZINC00050928	-4.2
3136134	-4.7		54637	-5.4		ZINC04475123	-5.8		ZINC00050933	-5.4
3136469	-4.2		56855	-5.4		ZINC04475124	-4.4		ZINC00050978	-5.6
3137831	-3.3		60099	-5.4		ZINC04475125	-4.6		ZINC00050989	-5.1
3138342	-6		57112	-5.4		ZINC04475127	-4		ZINC00050992	-4.2
3138350	-5		64882	-5.4		ZINC04475133	-3		ZINC00051011	-4.5
3138363	-4.3		59877	-5.4		ZINC04475134	-3.3		ZINC00051025	-5.9
3138755	-4.9		62956	-5.4		ZINC04475135	-3.1		ZINC00051051	-5.1
3142290	-3.7		65470	-5.4		ZINC04475136	-3.4		ZINC00051052	-4.9
3143422	-5.1		67618	-5.4		ZINC04475137	-5.3		ZINC00051056	-5.9
3146306	-5.2		50909	-5.4		ZINC04475139	-3.5		ZINC00051058	-5.1
3146434	-4.2		52770	-5.4		ZINC04475140	-6.2		ZINC00051061	-5.3
3149185	-5.8		55340	-5.4		ZINC04475141	-5.6		ZINC00051088	-5.6
3150672	-3.6		65895	-5.4		ZINC04475142	-4.2		ZINC00051100	-5.6
3153314	-4.5		51341	-5.4		ZINC04475143	-4.3		ZINC00051108	-4.7
3154671	-4.3		55249	-5.4		ZINC04475146	-5.8		ZINC00051118	-4.4
3155690	-4.5		55531	-5.4		ZINC04475147	-6.1		ZINC00051127	-5.1
3160408	-5.5		59901	-5.4		ZINC04475154	-4.9		ZINC00051164	-5.8
3160437	-3.6		63524	-5.4		ZINC04475156	-4.5		ZINC00051165	-6.1
3160500	-5.4		64517	-5.4		ZINC04475158	-4.7		ZINC00051169	-5.3
3161426	-4.9		66287	-5.4		ZINC04475163	-5		ZINC00051196	-4.2
3161446	-4.6		52716	-5.4		ZINC04475164	-4.6		ZINC00051263	-4.6
3161478	-4.8		54647	-5.4		ZINC04475165	-3.8		ZINC00051293	-5.7
3161521	-5.1		56211	-5.4		ZINC04475227	-4.7		ZINC00051340	-5.1
3161537	-5.1		56231	-5.4		ZINC04475228	-4.6		ZINC00051356	-5.6
3162488	-5.9		57826	-5.4		ZINC04475229	-4.4		ZINC00051401	-5.5
3163459	-4.9		58232	-5.4		ZINC04475230	-4.1		ZINC00051407	-5.3
3163463	-4.8		58696	-5.4		ZINC04475231	-4.8		ZINC00051411	-4.3
3163469	-5.3		59007	-5.4		ZINC04475232	-5.8		ZINC00051416	-3.7
3163470	-4.1		59287	-5.4		ZINC04475234	-5.4		ZINC00051421	-5.1
3164003	-5.2		59795	-5.4		ZINC04475235	-5.6		ZINC00051447	-5.1
3164059	-3.8		65822	-5.4		ZINC04475237	-2.7		ZINC00051478	-6.2
3179673	-3.9		50644	-5.4		ZINC04475238	-2.8		ZINC00051500	-4
3195272	-4.9		50654	-5.4		ZINC04475239	-4.3		ZINC00051602	-5
3206747	-5.4		50821	-5.4		ZINC04475242	-4.2		ZINC00051604	-4.7
3215002	-4.8		51090	-5.4		ZINC04475244	-4.1		ZINC00051617	-4.3
3216691	-4.4		52331	-5.4		ZINC04475245	-3.6		ZINC00051618	-4.2
3227807	-5.4		52395	-5.4		ZINC04475247	-5.4		ZINC00051686	-5.8
3235713	-5.8		52425	-5.4		ZINC04475248	-5.3		ZINC00051730	-4.5
3236031	-4.9		53018	-5.4		ZINC04475249	-5.9		ZINC00051754	-4.2
3236518	-5.7		53534	-5.4		ZINC04475250	-4.8		ZINC00051808	-5.3
3237310	-4		53840	-5.4		ZINC04475257	-3.7		ZINC00051844	-5.3
3237371	-5.3		54149	-5.4		ZINC04475260	-3.5		ZINC00051854	-4.7
3237521	-4.3		55416	-5.4		ZINC04475263	-5		ZINC00051868	-4.4
3238417	-5.4		56260	-5.4		ZINC04475267	-5.3		ZINC00051888	-4.5
3238535	-5.1		57096	-5.4		ZINC04475270	-3.9		ZINC00051889	-4.8
3238642	-5.3		57911	-5.4		ZINC04475271	-3		ZINC00051898	-4.4
3239273	-6		57914	-5.4		ZINC04475274	-5.1		ZINC00051907	-4.5
3239316	-3.5		58022	-5.4		ZINC04475283	-6.6		ZINC00051915	-4.9
3239508	-5.9		58698	-5.4		ZINC04475284	-5.4		ZINC00051961	-4.3
3239769	-5		59052	-5.4		ZINC04475285	-5.2		ZINC00052053	-4.4
3239921	-4		59614	-5.4		ZINC04475286	-0.9		ZINC00052154	-5.4
3240023	-5.1		59797	-5.4		ZINC04475288	-0.9		ZINC00052185	-4.9
3240094	-4.7		59805	-5.4		ZINC04475290	-0.8		ZINC00052319	-5.8
3240559	-6.1		60356	-5.4		ZINC04475293	-4.1		ZINC00052332	-5.1
3241723	-5.8		61481	-5.4		ZINC04475297	-5.6		ZINC00052333	-5
3242434	-5		62156	-5.4		ZINC04475298	-4.9		ZINC00052356	-4.5
3242517	-4.9		63638	-5.4		ZINC04475299	-5.7		ZINC00052463	-4.9
3242810	-5.3		64402	-5.4		ZINC04475300	-5.1		ZINC00052513	-5
3242906	-4.4		64420	-5.4		ZINC04475301	-4.6		ZINC00052520	-3.8
3243290	-4.9		64459	-5.4		ZINC04475303	-5.2		ZINC00052522	-3.7
3243470	-4.1		64551	-5.4		ZINC04475304	-4.7		ZINC00052525	-5.2
3243481	-6		66028	-5.4		ZINC04475305	-4.9		ZINC00052527	-6.4
3244140	-4.7		66689	-5.4		ZINC04475306	-4.2		ZINC00052528	-5.1
3244215	-6		66759	-5.4		ZINC04475307	-4.6		ZINC00052541	-4.4
3244444	-5.8		66909	-5.4		ZINC04475308	-4.6		ZINC00052586	-4.6
3244995	-5.4		50364	-5.4		ZINC04475310	-5		ZINC00052587	-4.4
3245634	-4.8		52272	-5.4		ZINC04475311	-5.4		ZINC00052588	-4.5
3245983	-5.8		53159	-5.4		ZINC04475312	-5.6		ZINC00052605	-4
3246138	-4		54125	-5.4		ZINC04475314	-5.3		ZINC00052639	-5.9
3246652	-4.9		54715	-5.4		ZINC04475315	-5.3		ZINC00052805	-5.7
3256325	-5.6		55393	-5.4		ZINC04475316	-4.3		ZINC00052870	-4.9
3270222	-3.5		56239	-5.4		ZINC04475317	-4.6		ZINC00052871	-4.2
3278198	-6.2		56486	-5.4		ZINC04475319	-5.6		ZINC00052908	-4.6
3279103	-5.5		56804	-5.4		ZINC04475321	-4.6		ZINC00052968	-6
3279941	-4.4		57764	-5.4		ZINC04475322	-5.6		ZINC00053016	-4.4
3290873	-4.5		60390	-5.4		ZINC04475323	-5.8		ZINC00053036	-5.1
3294285	-4.3		60997	-5.4		ZINC04475326	-5.4		ZINC00053037	-4.9
3295321	-5.6		64418	-5.4		ZINC04475328	-5.6		ZINC00053117	-5.1
3301579	-4.7		64861	-5.4		ZINC04475329	-5.6		ZINC00053201	-4.9
3301646	-4.4		64888	-5.4		ZINC04475331	-5.5		ZINC00053204	-6
3307442	-5.7		65610	-5.4		ZINC04475332	-5.2		ZINC00053205	-4.5
3309087	-5.6		65680	-5.4		ZINC04475335	-5		ZINC00053207	-5.8
3309540	-4.1		66400	-5.4		ZINC04475336	-5.2		ZINC00053208	-5.3
3314137	-5.9		66859	-5.4		ZINC04475339	-4.7		ZINC00053212	-4
3319168	-3.7		68123	-5.4		ZINC04475340	-5.7		ZINC00053214	-3.8
3320490	-5.5		50938	-5.4		ZINC04475341	-5.7		ZINC00053215	-4.7
3332392	-4.3		51131	-5.4		ZINC04475343	-5.2		ZINC00053219	-5.5
3335028	-4.5		51134	-5.4		ZINC04475345	-4.7		ZINC00053224	-4.4
3340390	-4.8		51708	-5.4		ZINC04475346	-4.3		ZINC00053225	-4.2
3358745	-4.8		53228	-5.4		ZINC04475347	-4.6		ZINC00053227	-4
3361499	-5.5		53531	-5.4		ZINC04475348	-5.3		ZINC00053236	-4.7
3379829	-5.4		53716	-5.4		ZINC04475349	-5		ZINC00053252	-4.8
3380837	-6.4		54999	-5.4		ZINC04475351	-5.3		ZINC00053253	-4.2
3384730	-5.4		55638	-5.4		ZINC04475353	-5.1		ZINC00053255	-5
3393623	-4.3		59435	-5.4		ZINC04475354	-5.3		ZINC00053275	-4.9
3415661	-4.7		60376	-5.4		ZINC04475358	-4.1		ZINC00053288	-4.6
3416866	-5.4		60726	-5.4		ZINC04475359	-3.8		ZINC00053290	-3.8
3422200	-4.7		63740	-5.4		ZINC04475360	-5.5		ZINC00053349	-4.5
3427387	-4		64077	-5.4		ZINC04475364	-5.7		ZINC00053359	-5.7
3429442	-5.6		65613	-5.4		ZINC04475365	-5.4		ZINC00053372	-5.6
3429921	-5.5		65793	-5.4		ZINC04489629	-4.7		ZINC00053374	-5.4
3431315	-5.9		65851	-5.4		ZINC04489631	-4.8		ZINC00053430	-4.5
3436670	-4.9		67234	-5.4		ZINC04489632	-4.5		ZINC00053463	-5.4
3438930	-4.7		67634	-5.4		ZINC04490939	-4.3		ZINC00053499	-4
3445740	-5.1		50357	-5.4		ZINC04490942	-5.4		ZINC00053500	-4
3456531	-5.1		51443	-5.4		ZINC04490949	-2.7		ZINC00053508	-5.9
3475954	-4.8		52243	-5.4		ZINC04490951	-3.9		ZINC00053519	-4.6
3478173	-4.9		53054	-5.4		ZINC04617749	-4.4		ZINC00053572	-4
3481469	-5.4		53588	-5.4		ZINC04654893	-5		ZINC00053636	-5.4
3485268	-4.9		54616	-5.4		ZINC04658565	-2.4		ZINC00053643	-4
3491105	-5.1		54707	-5.4		ZINC04676170	-2.2		ZINC00053663	-4.5
3493143	-5.1		54710	-5.4		ZINC04689151	-0.8		ZINC00053743	-4.5
3496912	-5.4		55762	-5.4		ZINC04689153	-4.1		ZINC00053767	-4.8
3503149	-6.4		55906	-5.4		ZINC04689155	-3.6		ZINC00053768	-4.7
3504072	-5.7		58311	-5.4		ZINC04689157	-0.9		ZINC00053777	-4.2
3507949	-4.9		59232	-5.4		ZINC04689163	-3.5		ZINC00053781	-4.3
3509167	-6		60256	-5.4		ZINC05133378	-3.7		ZINC00053787	-6.1
3511754	-4.7		63493	-5.4		ZINC05322904	-4.7		ZINC00053823	-4.8
3515733	-5.1		64476	-5.4		ZINC05383350	-5.2		ZINC00053825	-4.6
3516032	-5		64875	-5.4		ZINC05425255	-3.4		ZINC00053868	-5.3
3522947	-5.9		64876	-5.4		ZINC05425464	-5.2		ZINC00053877	-5.3
3525345	-4.6		65188	-5.4		ZINC05434436	0		ZINC00053903	-3.7
3533600	-4.3		65835	-5.4		ZINC06019622	-3.5		ZINC00053904	-5.5
3538021	-5.2		65907	-5.4		ZINC06069162	-4.9		ZINC00053905	-4.9
3543625	-5.4		67635	-5.4		ZINC06165925	-2.3		ZINC00053909	-5.6
3548104	-6.4		51555	-5.4		ZINC06484901	-5		ZINC00053935	-4.1
3550186	-5.8		52339	-5.4		ZINC06507068	-3.8		ZINC00053943	-4.7
3551106	-4.8		53709	-5.4		ZINC06530699	-5.9		ZINC00054150	-4.4
3554231	-5.1		53802	-5.4		ZINC06661227	-3		ZINC00054156	-4.7
3566321	-5.3		54706	-5.4		ZINC06920406	-5.4		ZINC00054226	-5.8
3570131	-4.9		55729	-5.4		ZINC07996680	-4.5		ZINC00054252	-4.8
3571333	-5		55986	-5.4		ZINC07996692	-2.9		ZINC00054263	-4
3574397	-5		58795	-5.4		ZINC07997232	-3.1		ZINC00054265	-3.9
3575787	-5.5		58915	-5.4		ZINC07997415	-5.4		ZINC00054272	-4.4
3577588	-5.6		63119	-5.4		ZINC07997952	-4.4		ZINC00054274	-4.1
3578607	-4.2		63506	-5.4		ZINC08034120	-2.5		ZINC00054283	-4.2
3579293	-6.1		63612	-5.4		ZINC08034121	-1.7		ZINC00054314	-5.2
3580213	-3.8		63838	-5.4		ZINC08034243	-4.8		ZINC00054315	-4.5
3590942	-5		64825	-5.4		ZINC08034253	-6.3		ZINC00054336	-4.3
3603231	-3.9		65033	-5.4		ZINC08034818	-2.2		ZINC00054342	-4.5
3604468	-5.8		65171	-5.4		ZINC08034829	-2.7		ZINC00054345	-4
3606315	-4.7		65555	-5.4		ZINC08034834	-4.3		ZINC00054367	-4.7
3606819	-5.6		65656	-5.4		ZINC08034876	-3.5		ZINC00054369	-3.7
3611470	-6.3		65836	-5.4		ZINC08034905	-3.5		ZINC00054378	-3.9
3614842	-5.2		67492	-5.4		ZINC08034913	-4.1		ZINC00054435	-5.1
3629945	-3.8		67571	-5.4		ZINC08034936	-3.1		ZINC00054444	-5.6
3630556	-4.2		67585	-5.4		ZINC08034940	-3.9		ZINC00054457	-4
3632372	-5.9		51739	-5.4		ZINC08034993	-4.2		ZINC00054463	-5.4
3640000	-4.3		54659	-5.4		ZINC08034996	-3.6		ZINC00054477	-5.3
3647645	-5.1		57516	-5.4		ZINC08035014	-4.7		ZINC00054478	-5.2
3650003	-4.8		63818	-5.4		ZINC08035017	-3.4		ZINC00054483	-4.5
3650092	-5		65038	-5.4		ZINC08035022	-3.7		ZINC00054510	-4.2
3651410	-5.4		65182	-5.4		ZINC08035043	-2.5		ZINC00054513	-4.5
3651651	-5		66359	-5.4		ZINC08035045	-3.9		ZINC00054524	-5.2
3652004	-4.4		66715	-5.4		ZINC08035065	-3.8		ZINC00054525	-4.7
3661786	-6.1		67133	-5.4		ZINC08035131	-2.7		ZINC00054526	-5.1
3665766	-4.3		68089	-5.4		ZINC08035143	0		ZINC00054547	-3.7
3666713	-5.3		50204	-5.4		ZINC08035172	-7.1		ZINC00054557	-3.5
3677740	-6		50303	-5.4		ZINC08099545	-4.6		ZINC00054561	-6
3679708	-5		50500	-5.4		ZINC08143614	-5		ZINC00054601	-4.6
3688002	-5.2		51445	-5.4		ZINC08195608	-4.2		ZINC00054610	-4.4
3688662	-5.6		53441	-5.4		ZINC08195611	-7.3		ZINC00054620	-4.2
3689411	-4.9		54478	-5.4		ZINC08195613	-3.7		ZINC00054643	-5.5
3689416	-4.9		54996	-5.4		ZINC08195615	-4.5		ZINC00054654	-5.8
3691839	-6		55630	-5.4		ZINC08195616	-4.7		ZINC00054688	-4
3693866	-6		55907	-5.4		ZINC08195618	-5.4		ZINC00054691	-4.9
3695828	-5.4		56005	-5.4		ZINC08195621	-3.1		ZINC00054771	-5.2
3705611	-5.2		56775	-5.4		ZINC08195623	-3.9		ZINC00054802	-5.4
3711067	-4.5		60939	-5.4		ZINC08195625	-4		ZINC00054805	-3.9
3715215	-4.8		62616	-5.4		ZINC08195628	-4.5		ZINC00054813	-4.7
3725036	-4.5		63114	-5.4		ZINC08195629	0		ZINC00054821	-5.9
3728472	-4.9		63413	-5.4		ZINC08195637	-5.8		ZINC00054858	-5.5
3734343	-5		63856	-5.4		ZINC08195638	-3.5		ZINC00054862	-4.6
3735790	-5.5		67211	-5.4		ZINC08195639	-3.9		ZINC00054903	-3.9
3737083	-4.9		51366	-5.4		ZINC08195640	-4.6		ZINC00054920	-4.3
3742367	-5.1		54674	-5.4		ZINC08195641	-3.5		ZINC00054986	-4.1
3744897	-4.7		54916	-5.4		ZINC08195642	-4.1		ZINC00055000	-6
3746627	-5.9		55879	-5.4		ZINC08195643	-3.4		ZINC00055020	-4.4
3746921	-4.3		57518	-5.4		ZINC08195644	-3.5		ZINC00055051	-4.4
3762612	-6.7		57670	-5.4		ZINC08195645	-3.6		ZINC00055081	-5.2
3763981	-6.1		60180	-5.4		ZINC08195646	-3.7		ZINC00055255	-5.3
3768281	-4.8		60615	-5.4		ZINC08195647	-4.1		ZINC00055287	-4.9
3769681	-4.5		64045	-5.4		ZINC08195648	-3.8		ZINC00055290	-4.6
3770012	-4.5		64487	-5.4		ZINC08195649	-3.4		ZINC00055320	-5.1
3775913	-4.6		65337	-5.4		ZINC08195650	-3.3		ZINC00055359	-4.5
3776314	-4.8		65588	-5.4		ZINC08195653	-4.1		ZINC00055364	-5.6
3781244	-4.2		65906	-5.4		ZINC08195654	-5.5		ZINC00055388	-4.9
3789761	-4.7		66568	-5.4		ZINC08195655	-3.6		ZINC00055454	-4.6
3791776	-4.7		50518	-5.4		ZINC08195656	-5.9		ZINC00055456	-4.4
3796606	-4.9		51306	-5.4		ZINC08195657	-7.7		ZINC00055463	-5.4
3797563	-4.8		51546	-5.4		ZINC08195658	-6.4		ZINC00055521	-5.5
3799440	-4.6		51666	-5.4		ZINC08295117	-4.6		ZINC00055523	-5.5
3800987	-4.7		52284	-5.4		ZINC08575811	-5.5		ZINC00055559	-5
3807643	-4.6		52444	-5.4		ZINC08580818	-4.6		ZINC00055578	-4.5
3810898	-4.5		52599	-5.4		ZINC08582290	-5.4		ZINC00055583	-4.4
3830004	-4.6		54893	-5.4		ZINC08584773	-4.1		ZINC00055623	-5.7
3833477	-5.4		55406	-5.4		ZINC08585017	-4.2		ZINC00055654	-5.9
3833882	-5.1		56754	-5.4		ZINC08602956	-3.5		ZINC00055738	-5.2
3833990	-5		58938	-5.4		ZINC08616043	-4.4		ZINC00056001	-5.1
3835163	-4.1		60740	-5.4		ZINC08660417	-3.8		ZINC00056133	-5.2
3840152	-4.9		63745	-5.4		ZINC08660423	-4.5		ZINC00056212	-4.4
3841172	-4.7		64605	-5.4		ZINC08662575	-4.4		ZINC00056260	-4.7
3848313	-5.2		65845	-5.4		ZINC08681698	-4.4		ZINC00056272	-3.8
3864422	-5.6		66395	-5.4		ZINC08681701	-4.5		ZINC00056274	-4.8
3889086	-4.7		50434	-5.4		ZINC08681725	-4		ZINC00056297	-4.9
3892980	-4.7		53345	-5.4		ZINC08681727	-4.8		ZINC00056312	-6.1
3898532	-6.2		58076	-5.4		ZINC09210767	-4.6		ZINC00056345	-3.7
3909041	-5.5		63315	-5.4		ZINC09212278	-5.7		ZINC00056351	-5
3915903	-4.3		63470	-5.4		ZINC09224016	-4.8		ZINC00056367	-4.2
3915969	-5.4		65587	-5.4		ZINC09224254	-4.9		ZINC00056368	-5.3
3916178	-5.8		50026	-5.4		ZINC09225331	-5.8		ZINC00056385	-5.2
3916633	-4.9		50096	-5.4		ZINC09225358	-4.7		ZINC00056386	-5.5
3929347	-5		54316	-5.4		ZINC09227024	-5.4		ZINC00056433	-4.2
3937443	-4.3		54611	-5.4		ZINC09227032	-3.9		ZINC00056446	-5.4
3943047	-7		55391	-5.4		ZINC09229227	-4.7		ZINC00056447	-5.6
3947745	-4.4		55561	-5.4		ZINC09229229	-5.5		ZINC00056463	-4.1
3950334	-6.6		58233	-5.4		ZINC09230249	-4.9		ZINC00056478	-5.3
3953791	-6.3		61396	-5.4		ZINC11363967	-5.8		ZINC00056482	-4.7
3957204	-5.9		63175	-5.4		ZINC11592721	-5.7		ZINC00056483	-4.1
3959151	-4.6		63775	-5.4		ZINC11616368	-5.6		ZINC00056492	-5.2
3960591	-4.2		63967	-5.4		ZINC11678617	-4.5		ZINC00056507	-5
3969360	-5.4		64549	-5.4		ZINC11678622	-4.3		ZINC00056528	-4.5
3973468	-5		51320	-5.4		ZINC11678625	-4		ZINC00056529	-4.5
3998469	-5.6		54879	-5.4		ZINC11678628	-4		ZINC00056530	-4.8
4002431	-5.5		59260	-5.4		ZINC12339625	-4.9		ZINC00056531	-4.3
4019447	-4.4		63154	-5.4		ZINC12341529	-4.4		ZINC00056539	-3.9
4036161	-5.1		63305	-5.4		ZINC12341708	-4.5		ZINC00056540	-4.2
4037994	-5.4		64307	-5.4		ZINC12356108	-5.5		ZINC00056610	-4.8
4040288	-4.9		64872	-5.4		ZINC12358651	-5.7		ZINC00056682	-3.8
4042376	-5.1		67275	-5.4		ZINC12358661	-4.1		ZINC00056700	-4.5
4054926	-6.4		52982	-5.4		ZINC12358749	-2.7		ZINC00056721	-4.1
4064737	-5		54479	-5.4		ZINC12360535	-3.9		ZINC00056758	-5.2
4068403	-5.2		63258	-5.4		ZINC12360704	-4.9		ZINC00056762	-4.8
4074317	-6.1		66490	-5.4		ZINC12366795	-3		ZINC00056780	-3.1
4091588	-5.2		55860	-5.4		ZINC12402582	-3.8		ZINC00056784	-4.3
4094710	-5.4		59869	-5.4		ZINC12405020	-4.9		ZINC00056785	-4.3
4095928	-5		65639	-5.4		ZINC12405097	-3.4		ZINC00056786	-4.2
4099111	-5.4		54733	-5.4		ZINC12405142	-3.8		ZINC00056787	-4.1
4115209	-3.2		60509	-5.4		ZINC12405151	-3.6		ZINC00056788	-3.8
4121860	-5.9		63584	-5.4		ZINC12406184	-3.9		ZINC00056790	-4
4123400	-5		56831	-5.3		ZINC12410091	-5.5		ZINC00056791	-3.9
4127777	-5.2		62332	-5.3		ZINC12410242	-4.5		ZINC00056796	-4.1
4128964	-4.8		59066	-5.3		ZINC12416701	-5.1		ZINC00056797	-3.6
4137955	-5.5		51854	-5.3		ZINC12466871	-4.6		ZINC00056798	-4.2
4153146	-4.8		52711	-5.3		ZINC12493522	-3.8		ZINC00056799	-4
4162856	-6.1		50715	-5.3		ZINC12494672	-2.2		ZINC00056806	-4.1
4178147	-4.8		51346	-5.3		ZINC12501658	-2.7		ZINC00056812	-4.1
4204373	-5		58053	-5.3		ZINC12503099	-5		ZINC00056813	-4
4204374	-4.5		59200	-5.3		ZINC12503222	-4		ZINC00056814	-3.9
4210363	-4.7		54639	-5.3		ZINC12957692	-5.1		ZINC00056821	-3.6
4215415	-6.2		59747	-5.3		ZINC12959181	-4.8		ZINC00056830	-3.9
4216259	-4.3		60393	-5.3		ZINC13108134	-5.2		ZINC00056844	-3.8
4219736	-5.7		53131	-5.3		ZINC13118370	-4.4		ZINC00056845	-3.6
4230741	-5		55619	-5.3		ZINC13118373	-5.3		ZINC00056846	-3.4
4234659	-3.8		60245	-5.3		ZINC13119575	-5		ZINC00056854	-4
4237595	-4.4		65812	-5.3		ZINC13121898	-5.3		ZINC00056855	-3.7
4238843	-4.2		50725	-5.3		ZINC13125932	-5.1		ZINC00056870	-3.2
4247773	-4.8		53492	-5.3		ZINC13155107	-4.1		ZINC00056872	-3.4
4252324	-3.8		59491	-5.3		ZINC13298313	-3.4		ZINC00056909	-3.7
4260640	-4.6		52361	-5.3		ZINC13454194	-4.4		ZINC00056918	-3.7
4261263	-4.9		57831	-5.3		ZINC13473516	-4.1		ZINC00056958	-3.7
4262030	-4.6		58781	-5.3		ZINC13479194	-5		ZINC00056978	-3.3
4263090	-5.9		66139	-5.3		ZINC13493525	-4.8		ZINC00056979	-3.1
4264883	-4.8		54627	-5.3		ZINC13509425	0		ZINC00057018	-3.3
4271646	-4.2		55635	-5.3		ZINC13512214	-3.6		ZINC00057023	-5.3
4271743	-3.6		67921	-5.3		ZINC13513592	-4.7		ZINC00057047	-4.5
4280124	-4.3		51030	-5.3		ZINC13515354	-3.2		ZINC00057049	-3.1
4280127	-4.5		51339	-5.3		ZINC13518481	-5.5		ZINC00057050	-3.7
4284744	-5.3		54041	-5.3		ZINC13518947	-4.2		ZINC00057054	-3.5
4287451	-5.3		55403	-5.3		ZINC13518955	-4.7		ZINC00057061	-3.8
4298592	-5.9		56716	-5.3		ZINC13520815	-5.2		ZINC00057068	-4.2
4299919	-5.6		59177	-5.3		ZINC13540519	0		ZINC00057079	-4
4322113	-4.9		59350	-5.3		ZINC13544825	-3.4		ZINC00057080	-4.1
4331202	-5.5		59715	-5.3		ZINC13559287	-4.3		ZINC00057081	-4
4331777	-3.8		60399	-5.3		ZINC13585233	0		ZINC00057089	-3.8
4338417	-6.6		60517	-5.3		ZINC13704065	0		ZINC00057090	-4.2
4356619	-5.2		61332	-5.3		ZINC13704077	-5.5		ZINC00057094	-3.7
4357675	-5.3		50115	-5.3		ZINC13704083	-4.2		ZINC00057098	-3.6
4366681	-5.5		50807	-5.3		ZINC13704092	-5.1		ZINC00057099	-3.9
4369270	-5.8		50812	-5.3		ZINC13719523	-4.2		ZINC00057100	-3.3
4374491	-4.9		50957	-5.3		ZINC13719845	-5.4		ZINC00057106	-5.4
4380266	-4.3		51337	-5.3		ZINC13719863	-4.7		ZINC00057121	-5.3
4380267	-4		51976	-5.3		ZINC13719880	-3.5		ZINC00057129	-4
4390427	-5		53606	-5.3		ZINC13719884	-3.5		ZINC00057130	-4
4390920	-4.1		54033	-5.3		ZINC13783217	-5.4		ZINC00057136	-3.4
4391998	-5.2		55155	-5.3		ZINC13783267	0		ZINC00057141	-4.1
4400709	-4.1		56747	-5.3		ZINC13783268	0		ZINC00057151	-3.9
4403355	-4.8		56808	-5.3		ZINC13783269	0		ZINC00057161	-3.9
4403572	-4.8		56861	-5.3		ZINC13783270	0		ZINC00057165	-3.7
4412278	-5.8		57129	-5.3		ZINC13783271	-3.2		ZINC00057167	-3.4
4416460	-4.6		57554	-5.3		ZINC13783273	-5.6		ZINC00057168	-3.3
4425531	-4.2		58565	-5.3		ZINC13783274	-5.2		ZINC00057170	-3.7
4428460	-5		59275	-5.3		ZINC13783277	-4.6		ZINC00057171	-3.8
4431967	-5		59344	-5.3		ZINC13783278	-4.1		ZINC00057175	-4.2
4435941	-6.1		60189	-5.3		ZINC13783285	-3.5		ZINC00057179	-5.1
4457281	-4.4		60352	-5.3		ZINC13783286	-3.4		ZINC00057183	-5.4
4460740	-4.6		65465	-5.3		ZINC13783287	-3		ZINC00057184	-5.3
4461551	-5.4		66387	-5.3		ZINC13783288	-3.4		ZINC00057200	-4.5
4463586	-5		67146	-5.3		ZINC13783292	-4.7		ZINC00057212	-3.9
4524487	-4.3		67212	-5.3		ZINC13783293	-5.3		ZINC00057216	-4.4
4535572	-5		67420	-5.3		ZINC13783294	-4.7		ZINC00057218	-3.8
4543045	-5.1		68128	-5.3		ZINC13783295	-5.2		ZINC00057220	-3.6
4552526	-4.8		51200	-5.3		ZINC13783296	-4.7		ZINC00057229	-4
4554199	-4.9		51230	-5.3		ZINC13783299	-4.1		ZINC00057230	-3.3
4560346	-6.7		51709	-5.3		ZINC13783300	-5.6		ZINC00057231	-3.2
4579924	-4.8		52277	-5.3		ZINC13783301	-5.6		ZINC00057246	-4.7
4591389	-5.3		52351	-5.3		ZINC13783302	-3.8		ZINC00057247	-5.1
4593573	-5.1		52572	-5.3		ZINC13783303	-4.9		ZINC00057254	-4.4
4605084	-4.3		53268	-5.3		ZINC13783304	-5		ZINC00057255	-4.7
4605800	-6.9		53301	-5.3		ZINC13783305	-5.1		ZINC00057275	-4.4
4616329	-5.6		53433	-5.3		ZINC13783306	-5.6		ZINC00057277	-6.1
4621871	-5.2		53622	-5.3		ZINC13783307	-3.8		ZINC00057297	-3.9
4654931	-5.1		54475	-5.3		ZINC13783308	-5.6		ZINC00057322	-4.6
4657180	-5		54729	-5.3		ZINC13783309	-5.9		ZINC00057323	-4.3
4660509	-5.2		55719	-5.3		ZINC13783310	-4.5		ZINC00057328	-4.2
4667754	-4.7		55721	-5.3		ZINC13783311	-5.7		ZINC00057376	-4.1
4668547	-5.2		55817	-5.3		ZINC13815072	0		ZINC00057426	-4
4680489	-5.1		55844	-5.3		ZINC13815079	0		ZINC00057464	-4
4684569	-4.2		56527	-5.3		ZINC14806781	-4.3		ZINC00057516	-4.3
4687565	-4.3		57483	-5.3		ZINC14951176	-5.8		ZINC00057568	-3.4
4689068	-5.2		57642	-5.3		ZINC14953365	-4.2		ZINC00057581	-4.5
4695699	-5		58108	-5.3		ZINC15446575	-3.4		ZINC00057595	-4.3
4744359	-5.2		59736	-5.3		ZINC15446576	-3.3		ZINC00057738	-3.5
4744362	-5		63069	-5.3		ZINC15880093	-5.2		ZINC00057784	-5.7
4766173	-5.5		64232	-5.3		ZINC16074084	-4.4		ZINC00057793	-4.2
4780596	-4.5		64240	-5.3		ZINC16074087	-5.3		ZINC00057799	-4
4784308	-5.5		64548	-5.3		ZINC16074093	-4.3		ZINC00057802	-6
4785477	-4.9		64766	-5.3		ZINC16074095	-5.1		ZINC00057803	-4.6
4789298	-5.1		65760	-5.3		ZINC16074096	-5.4		ZINC00057807	-5.1
4791406	-4.5		66869	-5.3		ZINC16074098	-4.8		ZINC00057840	-4.5
4792177	-6		66910	-5.3		ZINC17653611	-3.8		ZINC00057905	-4.6
4793924	-4.6		67302	-5.3					ZINC00057913	-4.1
4796590	-5.8		67317	-5.3					ZINC00057928	-3.8
4800842	-5.7		67552	-5.3					ZINC00057930	-4.3
4829647	-5.5		67842	-5.3					ZINC00057948	-4.3
4831293	-5.3		50362	-5.3					ZINC00057951	-4
4832390	-4.6		50363	-5.3					ZINC00057958	-3.9
4840549	-5.2		50455	-5.3					ZINC00057969	-3.9
4840582	-5.6		51032	-5.3					ZINC00058023	-5.1
4842643	-5.8		51095	-5.3					ZINC00058036	-5.1
4843707	-4.8		52283	-5.3					ZINC00058037	-4.6
4845847	-4.7		52662	-5.3					ZINC00058130	-3.4
4849395	-3.7		53164	-5.3					ZINC00058131	-3.5
4852862	-4.6		53884	-5.3					ZINC00058132	-3.8
4853613	-5.6		55234	-5.3					ZINC00058133	-4.2
4853615	-6.1		56246	-5.3					ZINC00058134	-4
4853713	-5.9		56715	-5.3					ZINC00058135	-5
4858316	-5.3		57125	-5.3					ZINC00058136	-5.1
4868361	-5		58884	-5.3					ZINC00058147	-3.7
4872337	-4.1		58889	-5.3					ZINC00058154	-4.4
4876205	-4.7		59152	-5.3					ZINC00058176	-4.7
4880352	-6		59345	-5.3					ZINC00058212	-4.4
4880417	-5.4		59560	-5.3					ZINC00058224	-3.6
4881276	-5.6		60010	-5.3					ZINC00058275	-3.9
4881923	-5.2		61230	-5.3					ZINC00058276	-4.2
4882410	-5		63184	-5.3					ZINC00058277	-3.9
4882584	-5.4		63643	-5.3					ZINC00058290	-4.7
4883785	-5.4		65408	-5.3					ZINC00058299	-4
4886073	-5.8		66677	-5.3					ZINC00058301	-3.8
4893409	-6		66855	-5.3					ZINC00058306	-4.6
4901695	-5.7		50369	-5.3					ZINC00058339	-3.7
4905301	-5.1		50960	-5.3					ZINC00058341	-4.9
4905543	-5.5		51344	-5.3					ZINC00058342	-3.9
4905679	-6.3		53460	-5.3					ZINC00058343	-4.5
4907031	-5.6		53628	-5.3					ZINC00058373	-4.6
4910302	-5.6		54208	-5.3					ZINC00058380	-4.6
4910865	-6.2		54232	-5.3					ZINC00058381	-4.3
4912593	-4.4		54887	-5.3					ZINC00058424	-5.7
4917674	-5.5		55407	-5.3					ZINC00058439	-5.4
4917828	-5.6		55512	-5.3					ZINC00058483	-4.8
4961625	-4.8		55998	-5.3					ZINC00058499	-5
4961648	-4.8		57083	-5.3					ZINC00058512	-4.8
4961737	-4.5		57101	-5.3					ZINC00058622	-5.8
4964969	-5		57153	-5.3					ZINC00058650	-5.1
4968677	-5.1		57624	-5.3					ZINC00058685	-5.5
4970208	-5.2		59397	-5.3					ZINC00058764	-6.1
4974547	-5.8		60213	-5.3					ZINC00058774	-5.7
5013087	-3.6		60575	-5.3					ZINC00058775	-5.9
5017142	-4.9		62082	-5.3					ZINC00058776	-4.8
5019507	-4.9		64034	-5.3					ZINC00058892	-5.4
5033052	-5.6		65883	-5.3					ZINC00058906	-5.8
5033819	-5.8		65987	-5.3					ZINC00058945	-6.2
5035506	-5.5		66027	-5.3					ZINC00059045	-5.2
5051049	-5.6		66866	-5.3					ZINC00059057	-5
5062711	-5.6		67182	-5.3					ZINC00059077	-5.7
5072577	-6.2		51335	-5.3					ZINC00059081	-5.4
5074938	-5		51533	-5.3					ZINC00059169	-5.9
5080784	-4.2		52426	-5.3					ZINC00059199	-5.7
5080789	-4.7		52589	-5.3					ZINC00059201	-4.9
5080792	-6		54260	-5.3					ZINC00059228	-5.8
5082182	-5.5		55631	-5.3					ZINC00059230	-5.6
5095822	-6.1		55764	-5.3					ZINC00059262	-4.6
5107116	-6.3		58937	-5.3					ZINC00059263	-4.4
5114397	-6.4		59009	-5.3					ZINC00059271	-5.3
5122260	-6.3		59327	-5.3					ZINC00059275	-5.5
5129136	-4.9		64389	-5.3					ZINC00059277	-5.8
5130254	-4.7		64428	-5.3					ZINC00059314	-5.7
5134448	-5.7		64460	-5.3					ZINC00059323	-4.8
5139896	-6		64609	-5.3					ZINC00059355	-5.7
5145891	-6.5		65722	-5.3					ZINC00059361	-5.8
5152166	-4.9		65848	-5.3					ZINC00059473	-5.8
5160067	-3.3		66267	-5.3					ZINC00059485	-5.4
5161265	-5.2		66673	-5.3					ZINC00059509	-5.6
5162203	-4.9		50308	-5.3					ZINC00059558	-5.4
5165162	-4.2		50503	-5.3					ZINC00059581	-4.9
5176394	-5.2		50910	-5.3					ZINC00059602	-5.3
5176545	-5.7		51252	-5.3					ZINC00059610	-5.2
5181400	-4.8		51367	-5.3					ZINC00059614	-6
5197142	-6.1		52690	-5.3					ZINC00059616	-6.1
5201260	-5.3		52873	-5.3					ZINC00059633	-5.3
5202267	-3.4		53240	-5.3					ZINC00059652	-5.6
5203568	-5.5		53497	-5.3					ZINC00059654	-5.9
5210284	-4.9		54727	-5.3					ZINC00059697	-6.3
5225625	-5.6		55864	-5.3					ZINC00059710	-5.4
5235424	-6.3		55875	-5.3					ZINC00059718	-5.4
5238869	-4.7		55903	-5.3					ZINC00059759	-5.5
5240041	-5.4		56551	-5.3					ZINC00059770	-5.3
5260605	-5.3		56847	-5.3					ZINC00059804	-5.4
5260606	-6.2		57650	-5.3					ZINC00059834	-5.4
5260641	-4.8		58483	-5.3					ZINC00059872	-4.5
5260651	-5.2		59026	-5.3					ZINC00059879	-4.9
5281483	-4.4		59310	-5.3					ZINC00059902	-5.7
5281855	-4.4		60181	-5.3					ZINC00059911	-5.4
5284840	-4.5		60685	-5.3					ZINC00059919	-5.2
5286813	-6.3		63549	-5.3					ZINC00059930	-4.8
5287620	-4.7		63637	-5.3					ZINC00059931	-4.3
5287969	-5		64322	-5.3					ZINC00059940	-5.1
5289419	-4.7		64601	-5.3					ZINC00059982	-5.2
5291770	-5.3		64611	-5.3					ZINC00059983	-4.6
5292220	-5.4		65759	-5.3					ZINC00060039	-4.8
5307582	-6.4		52678	-5.3					ZINC00060067	-4.1
5307716	-5.6		53564	-5.3					ZINC00060170	-6.6
5308593	-4.8		53614	-5.3					ZINC00060171	-5.7
5309267	-4.5		54544	-5.3					ZINC00060217	-5
5310065	-5.9		54776	-5.3					ZINC00060228	-5.6
5310111	-5.1		56685	-5.3					ZINC00060289	-4.2
5310363	-5.3		57002	-5.3					ZINC00060295	-4.2
5310543	-5.3		57909	-5.3					ZINC00060296	-4.1
5311037	-4.5		58901	-5.3					ZINC00060347	-4.9
5311281	-5.4		59841	-5.3					ZINC00060351	-4.9
5311479	-5.8		60278	-5.3					ZINC00060389	-5.4
5315773	-5.6		63041	-5.3					ZINC00060398	-5.8
5320418	-4.7		64580	-5.3					ZINC00060451	-5.5
5322374	-5		64619	-5.3					ZINC00060491	-5.6
5322719	-4.5		64911	-5.3					ZINC00060594	-6.2
5331347	-5		65581	-5.3					ZINC00060624	-4.4
5331889	-4.3		65687	-5.3					ZINC00060655	-4.2
5332521	-5.7		65809	-5.3					ZINC00060661	-5.9
5333356	-4.8		67172	-5.3					ZINC00060691	-4.7
5333417	-5.2		50339	-5.3					ZINC00060696	-5.1
5333418	-5.3		51581	-5.3					ZINC00060736	-4.1
5333439	-4.9		52817	-5.3					ZINC00060785	-4.9
5334123	-6.9		53113	-5.3					ZINC00060800	-6.9
5334257	-4.5		54159	-5.3					ZINC00060817	-4.8
5334545	-4.8		54227	-5.3					ZINC00060825	-4.7
5334618	-5.7		54651	-5.3					ZINC00060826	-4.5
5334622	-4.9		55856	-5.3					ZINC00060835	-3.9
5334804	-4.5		56642	-5.3					ZINC00060855	-4.9
5334833	-5.2		60768	-5.3					ZINC00060880	-4.9
5335142	-5.5		63006	-5.3					ZINC00060887	-5.8
5335613	-5.8		63115	-5.3					ZINC00060892	-4.2
5335755	-5.9		63407	-5.3					ZINC00060900	-4.9
5335769	-6.3		65435	-5.3					ZINC00060915	-5.1
5336517	-5		65986	-5.3					ZINC00060917	-5.9
5337626	-5.9		66699	-5.3					ZINC00060924	-5.6
5338360	-5.7		67080	-5.3					ZINC00060943	-6
5338837	-5.3		50337	-5.3					ZINC00060972	-5.8
5339648	-5.3		51408	-5.3					ZINC00060973	-6.4
5339969	-5.6		54046	-5.3					ZINC00060975	-6.1
5341402	-6		54226	-5.3					ZINC00060978	-5.6
5342601	-4.9		54228	-5.3					ZINC00061024	-5.7
5342877	-5.5		54376	-5.3					ZINC00061057	-4.7
5343613	-5.2		55141	-5.3					ZINC00061059	-5.2
5344602	-5.3		55782	-5.3					ZINC00061061	-5.8
5344792	-5.2		56871	-5.3					ZINC00061063	-4.6
5344820	-5.7		64944	-5.3					ZINC00061137	-5.2
5344992	-5.7		66410	-5.3					ZINC00061179	-5
5345764	-6.1		67386	-5.3					ZINC00061227	-4.6
5346164	-6.3		68233	-5.3					ZINC00061348	-5.4
5346278	-5.8		50511	-5.3					ZINC00061363	-4.4
5347090	-5.6		52420	-5.3					ZINC00061375	-5.8
5348456	-5.1		53273	-5.3					ZINC00061376	-5.9
5349280	-4.2		55565	-5.3					ZINC00061395	-4.6
5349697	-4.5		55570	-5.3					ZINC00061396	-5.1
5349700	-5.9		55787	-5.3					ZINC00061398	-4.2
5349753	-5.5		57175	-5.3					ZINC00061401	-4.3
5349899	-3.9		57514	-5.3					ZINC00061406	-4.7
5350174	-5		57521	-5.3					ZINC00061407	-4.4
5350421	-5.6		59023	-5.3					ZINC00061411	-4.7
5350690	-4.5		63940	-5.3					ZINC00061412	-4.4
5350830	-6.2		65213	-5.3					ZINC00061417	-3.8
5351166	-3.5		65606	-5.3					ZINC00061418	-3.7
5351204	-4.7		65968	-5.3					ZINC00061431	-5.4
5353827	-6.3		66392	-5.3					ZINC00061432	-5.6
5359275	-6.1		67091	-5.3					ZINC00061437	-5.4
5362868	-4.4		51028	-5.3					ZINC00061510	-4.8
5367559	-5.2		53294	-5.3					ZINC00061528	-5.4
5371064	-4.5		53311	-5.3					ZINC00061530	-5.1
5372738	-5.9		54204	-5.3					ZINC00061647	-4.4
5375397	-4.5		54576	-5.3					ZINC00061688	-5.6
5376990	-4.8		55267	-5.3					ZINC00061702	-5.7
5381702	-5.1		55861	-5.3					ZINC00061704	-5.6
5382558	-4.7		56440	-5.3					ZINC00061706	-4.7
5382674	-4.3		63910	-5.3					ZINC00061709	-5.8
5384178	-4		65699	-5.3					ZINC00061711	-4.6
5389291	-4.5		67401	-5.3					ZINC00061744	-6.1
5389797	-5.7		50093	-5.3					ZINC00061802	-5.7
5390087	-7		50252	-5.3					ZINC00061823	-5.5
5392060	-5.1		51256	-5.3					ZINC00061849	-3.8
5393409	-6		51458	-5.3					ZINC00061850	-4.5
5393994	-5.4		51971	-5.3					ZINC00061863	-6
5394308	-5.9		52595	-5.3					ZINC00061870	-4.9
5394846	-3.6		53786	-5.3					ZINC00061990	-5.6
5396293	-4.9		55269	-5.3					ZINC00061992	-5.6
5397296	-6.7		55277	-5.3					ZINC00061993	-5.6
5397299	-4.1		55283	-5.3					ZINC00061994	-3.9
5397553	-5.3		55870	-5.3					ZINC00062039	-4.8
5400105	-4		57136	-5.3					ZINC00062106	-5.2
5400174	-4.8		60025	-5.3					ZINC00062201	-4.6
5400473	-5.7		60926	-5.3					ZINC00062206	-4.4
5401098	-5.1		63613	-5.3					ZINC00062214	-5.2
5402268	-5.7		65821	-5.3					ZINC00062220	-4.2
5403833	-5.3		50097	-5.3					ZINC00062222	-4.5
5403977	-5.7		51372	-5.3					ZINC00062223	-4.4
5404015	-5.6		51620	-5.3					ZINC00062224	-4.4
5404579	-5.8		52440	-5.3					ZINC00062225	-4.2
5404839	-4.7		55573	-5.3					ZINC00062226	-4.3
5404878	-6.2		55857	-5.3					ZINC00062227	-4.2
5406256	-5.4		57393	-5.3					ZINC00062228	-4.4
5409965	-5.4		63622	-5.3					ZINC00062229	-4.1
5410765	-4.8		63950	-5.3					ZINC00062270	-4.1
5411023	-5.8		65075	-5.3					ZINC00062284	-5.6
5411323	-5.4		67461	-5.3					ZINC00062286	-5.8
5411796	-5.2		51852	-5.3					ZINC00062290	-6.4
5412959	-5.8		56004	-5.3					ZINC00062294	-5.2
5413301	-4.1		56771	-5.3					ZINC00062307	-5.6
5416363	-5		58090	-5.3					ZINC00062319	-5.4
5417607	-6.6		60069	-5.3					ZINC00062388	-4.5
5417965	-4.6		62607	-5.3					ZINC00062391	-4.3
5418071	-4.8		62743	-5.3					ZINC00062392	-4.2
5418075	-5.8		63924	-5.3					ZINC00062412	-4
5418969	-5.6		65567	-5.3					ZINC00062428	-4.9
5419068	-5.9		66478	-5.3					ZINC00062473	-5.1
5421094	-4.3		56963	-5.3					ZINC00062477	-6.3
5421974	-5.2		57140	-5.3					ZINC00062505	-4.7
5422068	-5.8		60066	-5.3					ZINC00062547	-4.9
5422755	-4.6		67083	-5.3					ZINC00062561	-5.8
5423413	-4.3		53008	-5.3					ZINC00062562	-5.8
5423576	-5.4		54915	-5.3					ZINC00062566	-6.1
5424351	-4.4		60456	-5.3					ZINC00062583	-6.2
5424835	-5.4		63038	-5.3					ZINC00062617	-4.3
5426670	-5.6		50160	-5.3					ZINC00062654	-4.7
5429830	-5.2		54732	-5.3					ZINC00062655	-4.4
5433464	-5.1		50731	-5.2					ZINC00062660	-4.9
5433560	-6		60493	-5.2					ZINC00062741	-4.3
5434227	-5.8		50826	-5.2					ZINC00062815	-4.1
5434230	-5.9		55741	-5.2					ZINC00062838	-3.6
5434287	-5.5		56844	-5.2					ZINC00062862	-4.8
5435067	-5.9		57438	-5.2					ZINC00062884	-4.9
5435996	-5.7		58553	-5.2					ZINC00062890	-5.3
5436013	-4.7		59301	-5.2					ZINC00062904	-4.4
5436804	-5.4		59789	-5.2					ZINC00062905	-5.4
5438530	-5.5		66750	-5.2					ZINC00062906	-5.8
5439786	-5.4		51345	-5.2					ZINC00062914	-4.6
5439911	-5.8		55618	-5.2					ZINC00062932	-4.5
5439923	-5.5		60980	-5.2					ZINC00062933	-4.4
5440396	-6.1		52312	-5.2					ZINC00062956	-5.5
5441368	-5.4		55519	-5.2					ZINC00062961	-4.7
5441374	-5.5		56841	-5.2					ZINC00062981	-4.6
5445400	-4.8		66212	-5.2					ZINC00062982	-4.4
5445403	-6.1		54800	-5.2					ZINC00062985	-4.1
5445998	-5.2		55807	-5.2					ZINC00062999	-4.6
5446001	-5.3		55809	-5.2					ZINC00063000	-4.7
5446018	-5.3		65373	-5.2					ZINC00063037	-4.5
5446021	-5.8		52829	-5.2					ZINC00063056	-4.9
5446809	-5.8		60816	-5.2					ZINC00063057	-6.1
5447470	-4		51338	-5.2					ZINC00063071	-5.4
5450350	-6.6		54496	-5.2					ZINC00063075	-5.4
5451737	-5.3		54653	-5.2					ZINC00063125	-5.3
5452340	-5.9		55530	-5.2					ZINC00063167	-4.6
5452341	-6.1		58211	-5.2					ZINC00063191	-4.5
5454002	-5.8		62346	-5.2					ZINC00063193	-4.9
5454120	-5.4		50717	-5.2					ZINC00063217	-5.6
5454162	-6.3		56706	-5.2					ZINC00063227	-5.8
5454901	-5.5		58073	-5.2					ZINC00063355	-3.9
5456611	-5.6		59461	-5.2					ZINC00063364	-5.5
5456770	-5.4		64198	-5.2					ZINC00063384	-5.8
5457268	-4.6		64914	-5.2					ZINC00063411	-6.1
5463028	-5.2		50604	-5.2					ZINC00063412	-5.5
5468033	-5.5		52811	-5.2					ZINC00063419	-4.6
5469565	-4.9		54567	-5.2					ZINC00063484	-5.2
5470811	-4.6		56543	-5.2					ZINC00063516	-4.5
5472164	-4.1		58627	-5.2					ZINC00063520	-5.5
5472171	-5.9		58775	-5.2					ZINC00063524	-6.3
5474842	-4.8		59720	-5.2					ZINC00063529	-5.4
5499874	-4.6		60185	-5.2					ZINC00063531	-5.6
5501075	-6.1		60557	-5.2					ZINC00063533	-4.7
5509144	-4.7		62279	-5.2					ZINC00063539	-5.3
5513860	-6.6		63879	-5.2					ZINC00063540	-4.9
5514357	-6		50634	-5.2					ZINC00063551	-5.8
5515318	-6.4		53361	-5.2					ZINC00063554	-5.9
5515627	-5.6		53428	-5.2					ZINC00063556	-5.6
5515920	-5.9		54661	-5.2					ZINC00063561	-5.9
5516000	-6		55210	-5.2					ZINC00063563	-5.5
5516333	-5.7		57373	-5.2					ZINC00063569	-6.1
5518046	-5.7		57814	-5.2					ZINC00063572	-4.4
5518131	-6.2		57852	-5.2					ZINC00063578	-5.6
5521627	-6		58361	-5.2					ZINC00063609	-4.7
5521968	-6.1		59050	-5.2					ZINC00063614	-4.6
5522397	-6.1		59068	-5.2					ZINC00063616	-6
5522479	-4.9		59349	-5.2					ZINC00063622	-5.6
5523444	-5.6		59907	-5.2					ZINC00063624	-5.8
5524862	-5.2		64492	-5.2					ZINC00063626	-5.7
5532602	-5.4		65674	-5.2					ZINC00063630	-5.5
5533449	-5.1		50438	-5.2					ZINC00063633	-5.9
5544790	-5.4		50645	-5.2					ZINC00063635	-5.6
5550743	-6.2		50697	-5.2					ZINC00063639	-5.9
5551105	-5.2		50785	-5.2					ZINC00063640	-6.1
5551913	-4.9		50923	-5.2					ZINC00063668	-5.8
5552211	-5.6		51387	-5.2					ZINC00063674	-5.1
5552985	-5.7		52737	-5.2					ZINC00063675	-6.3
5562721	-5.4		53467	-5.2					ZINC00063678	-4.3
5599019	-5.9		53542	-5.2					ZINC00063679	-5
5601088	-5.3		54474	-5.2					ZINC00063681	-4.6
5603670	-5		55224	-5.2					ZINC00063682	-4.4
5613214	-4.1		55690	-5.2					ZINC00063683	-5.3
5618794	-5.3		56622	-5.2					ZINC00063697	-5.2
5638671	-6.2		58953	-5.2					ZINC00063704	-5.4
5656784	-5.9		59409	-5.2					ZINC00063705	-5.5
5662001	-5		59686	-5.2					ZINC00063710	-5.7
5662106	-4.2		60234	-5.2					ZINC00063715	-5.8
5674353	-4.6		60530	-5.2					ZINC00063717	-4.4
5676317	-5.1		62309	-5.2					ZINC00063719	-4.9
5680788	-6.3		64210	-5.2					ZINC00063736	-4.8
5681629	-5.8		64234	-5.2					ZINC00063737	-4.5
5687785	-5.2		64320	-5.2					ZINC00063742	-5.9
5690275	-6		65769	-5.2					ZINC00063744	-6.1
5703458	-4.4		65922	-5.2					ZINC00063747	-5.7
5705988	-5.2		67559	-5.2					ZINC00063751	-5.3
5707869	-3.9		67615	-5.2					ZINC00063765	-5.8
5708117	-5.4		67978	-5.2					ZINC00063874	-4.5
5708135	-4.9		50485	-5.2					ZINC00063923	-6
5708370	-5.3		50773	-5.2					ZINC00063946	-5.9
5710537	-5		53362	-5.2					ZINC00063948	-5.3
5713277	-5.5		53373	-5.2					ZINC00064041	-4.9
5713572	-4.8		53886	-5.2					ZINC00064050	-4.7
5713591	-5.5		54603	-5.2					ZINC00064086	-5.7
5715188	-4.1		54663	-5.2					ZINC00064121	-4.4
5717209	-6.9		54728	-5.2					ZINC00064130	-5.2
5717413	-4.6		55226	-5.2					ZINC00064165	-4
5718132	-4.7		55228	-5.2					ZINC00064188	-5.1
5719283	-6.2		56086	-5.2					ZINC00064233	-4.6
5719581	-4.2		56302	-5.2					ZINC00064235	-4.4
5719806	-5.4		57109	-5.2					ZINC00064253	-5
5719932	-6		58638	-5.2					ZINC00064258	-4.6
5719967	-6.3		58800	-5.2					ZINC00064274	-5.5
5720071	-5.3		59171	-5.2					ZINC00064334	-3.7
5720647	-5.3		59227	-5.2					ZINC00064399	-4.3
5720651	-5.3		60283	-5.2					ZINC00064402	-4.3
5720713	-5.1		62344	-5.2					ZINC00064411	-5.7
5720743	-5.7		63099	-5.2					ZINC00064420	-6.3
5721041	-5.3		63754	-5.2					ZINC00064423	-5.4
5721056	-5		63812	-5.2					ZINC00064465	-6.2
5721425	-5.5		63835	-5.2					ZINC00064481	-4.3
5721510	-4.7		64562	-5.2					ZINC00064483	-4.5
5722242	-6.1		65647	-5.2					ZINC00064528	-5.4
5722313	-4.9		65778	-5.2					ZINC00064584	-4.9
5722335	-5		66235	-5.2					ZINC00064604	-4.7
5722358	-5.2		67181	-5.2					ZINC00064664	-5
5722600	-5.1		67584	-5.2					ZINC00064701	-5.1
5723081	-5.7		67611	-5.2					ZINC00064753	-4.5
5724239	-5.7		68351	-5.2					ZINC00064766	-5.7
5725835	-5		50129	-5.2					ZINC00064805	-4.5
5725981	-6.6		50570	-5.2					ZINC00064812	-3.8
5726397	-5.1		51348	-5.2					ZINC00064814	-4
5727691	-4.1		51495	-5.2					ZINC00064816	-5.6
5727876	-5.1		52566	-5.2					ZINC00064819	-5.5
5729980	-3.8		54286	-5.2					ZINC00064826	-4.8
5730856	-5.7		54421	-5.2					ZINC00064827	-5
5731104	-5.2		54534	-5.2					ZINC00064843	-5.5
5735198	-5.4		54629	-5.2					ZINC00064854	-6
5735947	-5.7		54998	-5.2					ZINC00064870	-5.9
5736224	-5.5		56625	-5.2					ZINC00064892	-4.6
5738116	-6.2		59002	-5.2					ZINC00064905	-5.9
5738263	-5.3		59207	-5.2					ZINC00064949	-4.5
5739396	-6.2		60385	-5.2					ZINC00064964	-3.8
5739798	-4.7		62278	-5.2					ZINC00065011	-5.7
5741087	-6.6		63272	-5.2					ZINC00065064	-5.8
5749438	-3.8		65714	-5.2					ZINC00065079	-4.4
5749752	-5.1		65736	-5.2					ZINC00065153	-4.8
5751332	-4.4		65920	-5.2					ZINC00065287	-4.7
5751684	-5.6		65925	-5.2					ZINC00065303	-5
5752007	-5.3		66004	-5.2					ZINC00065383	-5.4
5752711	-5.6		66459	-5.2					ZINC00065402	-5.1
5752945	-5.3		67922	-5.2					ZINC00065440	-5.9
5753096	-4.9		50666	-5.2					ZINC00065457	-5.2
5753363	-5.2		50895	-5.2					ZINC00065498	-3.9
5756349	-5.9		53383	-5.2					ZINC00065502	-4.4
5756371	-5.8		53620	-5.2					ZINC00065517	-4.8
5757029	-4.8		54235	-5.2					ZINC00065534	-4.8
5757916	-5.3		54290	-5.2					ZINC00065535	-5.7
5759184	-3.9		54410	-5.2					ZINC00065569	-5.6
5759606	-5.4		54725	-5.2					ZINC00065586	-4.8
[truncated: 902,554+ more rows]
